# Supplementary material for: The Schistosomiasis Clinical Trials Landscape: A Systematic Review of Antischistosomal Treatment Efficacy Studies and a Case for Sharing Individual Participant-Level Data (IPD)
Source: PLoS Negl Trop Dis. 2016 Jun 27;10(6):e0004784. doi: 10.1371/journal.pntd.0004784 (PMC4922574; doi:10.1371/journal.pntd.0004784)
Supplement: S1 Dataset — The datasets (CSV files) contain the complete information extracted from the eligible articles or conference papers. An associated dictionary provides a detailed description of each dataset and each variable it comports. The scripts written to run the data analysis (using R 3.1.3) are also available. (ZIP) [file pntd.0004784.s002.zip]

Archive with 19 entries (19 files):
- Rscripts/sRCode_0download.R
- Rscripts/sRCode_1designRCT.R
- Rscripts/sRCode_2settingGeography.R
- Rscripts/sRCode_2settingPublication.R
- Rscripts/sRCode_3outcomeAssessTime.R
- Rscripts/sRCode_3outcomeDiagAssay.R
- Rscripts/sRCode_3outcomeMeasureType.R
- Rscripts/sRCode_3outcomeRepSamp.R
- Rscripts/sRCode_4pptsAmount.R
- Rscripts/sRCode_4pptsInfectionSchisto.R
- Rscripts/sRCode_4pptsRecruitmentCriteria.R
- Rscripts/sRCode_5treatment.R
- sDB_varDictionary_final.pdf
- sourceDatasets/sDB_0search.csv
- sourceDatasets/sDB_1design.csv
- sourceDatasets/sDB_2setting.csv
- sourceDatasets/sDB_3outcomes.csv
- sourceDatasets/sDB_4participants.csv
- sourceDatasets/sDB_5treatment.csv
