# Supplementary material for: The Schistosomiasis Clinical Trials Landscape: A Systematic Review of Antischistosomal Treatment Efficacy Studies and a Case for Sharing Individual Participant-Level Data (IPD)
Source: PLoS Negl Trop Dis. 2016 Jun 27;10(6):e0004784. doi: 10.1371/journal.pntd.0004784 (PMC4922574; doi:10.1371/journal.pntd.0004784)
Supplement: S1 Dataset — The datasets (CSV files) contain the complete information extracted from the eligible articles or conference papers. An associated dictionary provides a detailed description of each dataset and each variable it comports. The scripts written to run the data analysis (using R 3.1.3) are also available. (ZIP) [file pntd.0004784.s002.zip › sourceDatasets/sDB_0search.csv]

	Publication reference and source				Eligibility screening					91		Has the reference been analysed and coded, and were issues encountered?
X	X0_ref	X1_source	X2_level	X0_PMID	X2_screen	X3_treat	X4_pre	X4_post	X5_inTime	X6_eligible	X7_dup	X8_status	#date	#notes
X00200	Sousa-Figueiredo, J.C., Betson, M., Atuhaire, A., Arinaitwe, M., Navaratnam, A.M.D., Kabatereine, N.B., Bickle, Q., Stothard, J.R., 2012. Performance and safety of praziquantel for treatment of intestinal schistosomiasis in infants and preschool children. PLoS Negl Trop Dis 6, e1864. doi:10.1371/journal.pntd.0001864	published secondary analyses; S. mansoni	full text	23094120	none	1	1	1	1	1		Analysed	26/05/2015	# Design: 2 studies are actually reported in that publication, but only 1 is detailed in this database, as the other does not meet eligibility criteria (safety data only, with no diagnostic test performed at baseline and follow-up).
X07580	Sousa-Figueiredo, J.C., Pleasant, J., Day, M., Betson, M., Rollinson, D., Montresor, A., Kazibwe, F., Kabatereine, N.B., Stothard, J.R., 2010. Treatment of intestinal schistosomiasis in Ugandan preschool children: best diagnosis, treatment efficacy and side-effects, and an extended praziquantel dosing pole. International Health 2 (2), 103–113. doi:10.1016/j.inhe.2010.02.003	S. mansoni	full text	20640034	none	1	1	1	1	1		Analysed	02/07/2015	# Design: Additional cohorts with incomplete prevalence and/or safety data (in different villages, as well as different age groups - e.g. mothers) are also described in the article but not eligible for the present systematic review.
X11040	Bukusuba, J.W., Hughes, P., Kizza, M., Muhangi, L., Muwanga, M., Whitworth, J.A.G., Elliott, A.M., 2004. Screening for intestinal helminth infection in a semi-urban cohort of pregnant women in Uganda. Tropical Doctor 34 (1), 27–28.	S. mansoni	full text	14959970	Topic 5: endemicity, disease mapping, surveillance, epidemiological survey	1	1	0		0	Elliott, EMBaS: X00140; X00370; X04660; X07670; X08090; X11040	Excluded	16/07/2015	# Excluded: Baseline and preliminary data from the Entebbe Mother and Baby study, results reported elsewhere - article X00370 in particular.
X09030	Garcia, N., Isturiz, G., Aular, S., Incani, R.N., 2006. The efficacy of human schistosomicide treatment may depend on the rate of transmission. Parasitology research 98 (6), 545–549. doi:10.1007/s00436-005-0047-1	S. mansoni	full text	16418873	Topic 0: individual patient data for drug efficacy, with late outcome assessment	1	1	1	0	0		Excluded (unclear)	28/07/2015	# Excluded: context strongly suggests eligibility of the study, but this cannot be ascertained as the time of outcome assessment remains unclear in the full-text article.
X00090	Belizario Jr, V.Y., Amarillo, M.L.E., Martinez, R.M., Mallari, A.O., Tai, C.M.C., 2008. Efficacy and safety of 40 mg/kg and 60 mg/kg single doses of praziquantel in the treatment of schistosomiasis. Journal of Pediatric Infectious Diseases 3, 27–34.	published secondary analyses; S. japonicum	full text	not found	Post-screen 2: redundant, several references reporting on same study	1	1	1	1	0	Olliaro, multi-centre study: X00090; X00210	Excluded	16/07/2015	# Excluded: Independent publication of the Philippines' cohort from the multi-centre study by Olliaro et al. (2011). # NB - 1 discrepancy: while Olliaro et al. mentions 2 stool samples at follow-up, Belizario et al. (2008) mentions only 1 (with duplicate slides).
X00780	Selim, S., El Sagheer, O., El Amir, A., Barakat, R., Hadley, K., Bruins, M.J., El Ridi, R., 2014. Efficacy and safety of arachidonic acid for treatment of Schistosoma mansoni-infected children in Menoufiya, Egypt. Am J Trop Med Hyg 91, 973–81. doi:10.4269/ajtmh.14-0328	S. haematobium; S. mansoni	full text	25246692	Post-screen 2: redundant, several references reporting on same study	1	1	1	1	0	X00780; X03430	Excluded	08/06/2015	# Excluded: Narrow (intermediate?) analysis from a larger trial, described in article X03430 (overlap confirmed, based on same trial ID).
X10090	Wu, W.L., Wang, J.R., Wen, L.Y., Huang, Y.Y., Xu, X.F., Yu, W.M., 2005. Surveillance and control of post-transmission schistosomiasis in Jiaxing prefecture, Zhejiang province, China. Acta Trop 96, 282–7. doi:10.1016/j.actatropica.2005.07.022	S. japonicum	full text	16198300	Topic 5: endemicity, disease mapping, surveillance, epidemiological survey	1	1	0	0	0	Mutapi?	Excluded	09/07/2015	# Excluded: Non-systematic collection of post-treatment data, as the cases reported in this article are managed within the routine medical system. The study aims at reviewing the performance of the surveillance system.
X08870	Reimert, C.M., Fitzsimmons, C.M., Joseph, S., Mwatha, J.K., Jones, F.M., Kimani, G., Hoffmann, K.F., Booth, M., Kabatereine, N.B., Dunne, D.W., Vennervald, B.J., 2006. Eosinophil activity in Schistosoma mansoni infections in vivo and in vitro in relation to plasma cytokine profile pre- and posttreatment with praziquantel. Clinical and Vaccine Immunology 13 (5), 584–593. doi:10.1128/CVI.13.5.584-5…	S. mansoni	full text	16682480	Topic 1: associated morbidity and immunological responses, co-infections, risk factors	1	1	0		0		Excluded	02/07/2015	# Excluded: not clear if post-treatment outcome was properly assessed (i.e. using a diagnostic test) - and if so, this did not happen within the required timeframe anyway.
X01530	Rujeni, N., Nausch, N., Midzi, N., Cowan, G.J., Burchmore, R., Cavanagh, D.R., Taylor, D.W., Mduluza, T., Mutapi, F., 2013. Immunological consequences of antihelminthic treatment in preschool children exposed to urogenital schistosome infection. J Trop Med 2013, 283619. doi:10.1155/2013/283619	S. haematobium	full text	not found	Post-screen 2: redundant, several references reporting on same study	1	1	1	1	0	Mutapi, 3 villages (Magaya, Chipinda and Chitate): X01180; X01190; X01350; X01530; X02050; X02370	Excluded	14/06/2015	# Excluded: Only 4 children received PZQ and were egg-positive at baseline! In addition, the article clearly states that all of those children were also included in the larger study reported in Mutapi 2011 (entry X01180). Cohorts' overlap confirmed, thus only the article referring to the largest one was kept.
X10210	Zeng, Q.R., Hou, J.W., He, Y.K., Luo, X.S., Zhang, S.K., Shu, H.P., Sima, Y.X., Yu, X.L., Li, Y.S., 2004. [Analysis on morbidity and chemotherapy effects of Schistosoma japonicum infection in fishermen on Dongting Lake]. Zhongguo Ji Sheng Chong Xue Yu Ji Sheng Chong Bing Za Zhi 22, 199–203.	S. japonicum	full text	15587151	Topic 0: individual patient data for drug efficacy, with late outcome assessment	1	1	1	0	0		Excluded (unclear)	05/08/2015	# Excluded: outcome assessment occurred 'after a transmission season', but it is not clear how far this is from the treatment administration time-point.
X00100	Ayoya, M.A., 2007. Effect of iron and/or multiple micronutrient supplementation added to praziquantel treatment of anemic Malian school children infected with schistosoma haematobium (Mali). Dissertation Abstracts International: Section B: The Sciences and Engineering.	published secondary analyses; S. haematobium	summary		Topic 0: individual patient data for drug efficacy, with late outcome assessment	1	1	1	0	0		Excluded	29/07/2015	# Excluded: PhD thesis, not accessed; however, a conference abstract for what strongly looks like the same work exists (FASEB), and this abstract shows that the study does not meet the eligibility criteria.
X03320	Gray, D.J., Li, Y., Williams, G.M., Harn, D., Feng, Z., Guo, J., Ross, A.G., McManus, D.P., 2011. Multi-component integrated control for the elimination of schistosomiasis from China: Study design and baseline results. American Journal of Tropical Medicine and Hygiene Conference: 60th Annual Meeting of the American Society of Tropical Medicine and Hygiene, ASTMH 2011 Philadelphia, PA United State…	S. japonicum	summary		Pre-screen 0: conference prior 2014					0		Excluded	05/06/2015	# Excluded: Results yet to come, the abstract presents the protocol for a study which could yield potentially relevant data (expected in 2015).
X08070	Mwinzi, P.N., Ganley-Leal, L., Black, C.L., Secor, W.E., Karanja, D.M., Colley, D.G., 2009. Circulating CD23+ B cell subset correlates with the development of resistance to Schistosoma mansoni reinfection in occupationally exposed adults who have undergone multiple treatments. J Infect Dis 199, 272–9. doi:10.1086/595792	S. mansoni	full text	19072134	Post-screen 2: redundant, several references reporting on same study	1	1	1	1	0	Mwinzi, Kenyan car-washers: X08070; X08280; X11570	Excluded	30/06/2015	# Excluded: Same cohort (car washers, treated multiple times) as mentioned in article X08280, with a focus on immunology.
X09850	Nsowah-Nuamah, N.N.N., Mensah, G., Aryeetey, M.E., Wagatsuma, Y., Bentil, G., 2001. Urinary schistosomiasis in southern Ghana: A logistic regression approach to data from a community-based integrated control program. American Journal of Tropical Medicine and Hygiene 65 (5), 484–490.	S. haematobium	full text	11716102	Topic 0: individual patient data for drug efficacy, with late outcome assessment	1	1	1	0	0	X09280; X09850	Excluded	10/07/2015	# Excluded: Same study as in article X09280, with analyses based only on the (out of scope) 24-month post-treatment survey.
X11420	Utzinger, J., Vounatsou, P., N'Goran, E.K., Tanner, M., Booth, M., 2002. Reduction in the prevalence and intensity of hookworm infections after praziquantel treatment for schistosomiasis infection. International Journal for Parasitology 32 (6), 759–765. doi:10.1016/S0020-7519%2802%2900012-7	S. mansoni	full text	12062494	Post-screen 2: redundant, several references reporting on same study	1	1	1	1	0	X11420; X11730	Excluded	10/07/2015	# Excluded: Same study as in Utzinger 2001 (X11420) - clearly stated in the methods; with a focus on the impact on hookworms instead of S. mansoni, thus out of scope.
X00140	Tweyongyere, R., Mawa, P.A., Ngom-Wegi, S., Ndibazza, J., Duong, T., Vennervald, B.J., Dunne, D.W., Katunguka-Rwakishaya, E., Elliott, A.M., 2008. Effect of praziquantel treatment during pregnancy on cytokine responses to schistosome antigens: results of a randomized, placebo-controlled trial. J. Infect. Dis. 198, 1870–1879. doi:10.1086/593215	published secondary analyses; S. mansoni	full text	18983246	Post-screen 2: redundant, several references reporting on same study	1	1	1	1	0	Elliott, EMBaS: X00140; X00370; X04660; X07670; X08090; X11040	Excluded	25/05/2015	# Excluded: Same trial as described in article X00370 (based on trial ID), with a focus on immunological aspects rather than on drug efficacy.
X04660	Ndibazza, J., Mpairwe, H., Webb, E.L., Mawa, P.A., Nampijja, M., Muhangi, L., Kihembo, M., Lule, S.A., Rutebarika, D., Apule, B., Akello, F., Akurut, H., Oduru, G., Naniima, P., Kizito, D., Kizza, M., Kizindo, R., Tweyongere, R., Alcock, K.J., Muwanga, M., Elliott, A.M., 2012. Impact of anthelminthic treatment in pregnancy and childhood on immunisations, infections and eczema in childhood: a rand…	S. mansoni	summary		Pre-screen 4: no Schistosoma spp. infection, no antischistosomal drug delivery, non-endemic setting					0	Elliott, EMBaS: X00140; X00370; X04660; X07670; X08090; X11040	Excluded	17/06/2015	# Excluded: Same trial as described in article X00370 (based on trial ID), with a focus on the children followed-up, who were treated with ALB only (only mothers received antis-schistosomal treatment = PZQ).
X08090	Mpairwe, H., Webb, E., Muhangi, L., Ndibazza, J., Tumusiime, J., Rodrigues, L., Elliott, A., 2009. Effects of treatment of helminths with albendazole and praziquantel in pregnancy on the incidence of allergy in the first year of life: Trial Results. Allergy: European Journal of Allergy and Clinical Immunology 92. doi:10.1111/j.1398-9995.2009.02074.x	S. mansoni	full text	not found	Topic 1: associated morbidity and immunological responses, co-infections, risk factors	0				0	Elliott, EMBaS: X00140; X00370; X04660; X07670; X08090; X11040	Excluded	22/06/2015	# Excluded: Same trial as described in article X00370 (based on trial ID), with a focus on the children followed-up, who were treated with ALB only (only mothers received antis-schistosomal treatment = PZQ).
X07670	Ndibazza, J., Muhangi, L., Akishule, D., Kiggundu, M., Ameke, C., Oweka, J., Kizindo, R., Duong, T., Kleinschmidt, I., Muwanga, M., Elliott, A.M., 2010. Effects of deworming during pregnancy on maternal and perinatal outcomes in Entebbe, Uganda: a randomized controlled trial. Clinical infectious diseases: an official publication of the Infectious Diseases Society of America 531–40. doi:10.1086/64…	S. mansoni	full text	20067426	Post-screen 2: redundant, several references reporting on same study	1	1	1	1	0	Elliott, EMBaS: X00140; X00370; X04660; X07670; X08090; X11040	Excluded	29/06/2015	# Excluded: Same trial as described in article X00370 (based on trial ID), with a focus on the overall cohort (including women not Sm+ and not treated with PZQ), the health outcomes and other epidemiological features.
X00430	Inyang-Etoh, P.C., Ejezie, G.C., Useh, M.F., Inyang-Etoh, E.C., 2009. Efficacy of a combination of praziquantel and artesunate in the treatment of urinary schistosomiasis in Nigeria. Trans. R. Soc. Trop. Med. Hyg. 103, 38–44. doi:10.1016/j.trstmh.2008.08.002	published secondary analyses; S. haematobium	full text	18838149	none	1	1	1	1	1		Analysed	30/05/2015	# Included: Duplication initially suspected (frequent occurrences of authors' names and study sites), but this study is different from the one reported in other articles by Inyang-Etoh et al., as it was carried out at a different time.
X09310	Inyang-Etoh, P.C., Ejezie, G.C., Useh, M.F., Inyang-Etoh, E.C., 2004. Efficacy of artesunate in the treatment of urinary schistosomiasis, in an endemic community in Nigeria. Ann Trop Med Parasitol 98, 491–9. doi:10.1179/000349804225003460	S. haematobium	full text	15257799	none	1	1	1	1	1		Analysed	16/07/2015	# Included: Duplication initially suspected (frequent occurrences of authors' names and study sites), but this study is different from the one reported in other articles by Inyang-Etoh et al., as it was carried out at a different time.
X00460	Obonyo, C.O., Muok, E.M.O., Mwinzi, P.N.M., 2010. Efficacy of artesunate with sulfalene plus pyrimethamine versus praziquantel for treatment of Schistosoma mansoni in Kenyan children: an open-label randomised controlled trial. Lancet Infect Dis 10, 603–611. doi:10.1016/S1473-3099(10)70161-4	published secondary analyses; S. mansoni	full text	20705516	none	1	1	1	1	1		Analysed	30/05/2015	# Included: Duplication initially suspected (frequent occurrences of authors' names and study sites), but this study is different from the one reported in other articles from the Mwinzi et al. series, as the cohort is formed of children and not of car-washers.
X00370	Tweyongyere, R., Mawa, P.A., Emojong, N.O., Mpairwe, H., Jones, F.M., Duong, T., Dunne, D.W., Vennervald, B.J., Katunguka-Rwakishaya, E., Elliott, A.M., 2009. Effect of praziquantel treatment of Schistosoma mansoni during pregnancy on intensity of infection and antibody responses to schistosome antigens: results of a randomised, placebo-controlled trial. BMC Infect. Dis. 9, 32. doi:10.1186/1471-2…	published secondary analyses; S. mansoni	full text	19296834	none	1	1	1	1	1	Elliott, EMBaS: X00140; X00370; X04660; X07670; X08090; X11040	Analysed	28/05/2015	# Included: Cohort selected within the larger "Entebbe Mother and Baby Study" (EMABS) one; Aim to assess the effect of pregnancy on PZQ-induced reduction in infection intensity; Immunological responses further studied and reported in another publication (entry X00140).
X11220	Mutapi, F., Hagan, P., Woolhouse, M.E., Mduluza, T., Ndhlovu, P.D., 2003. Chemotherapy-induced, age-related changes in antischistosome antibody responses. Parasite Immunol 25, 87–97.	S. mansoni	full text	12791104	none	1	1	1	1	1	Mutapi, Chiredzi village: X08120; X09720; X11220	Analysed	10/07/2015	# Included: Different from the other Mutapi et al. series, as performed in a different study site (Chiredzi) and focussing on a different primary pathogen species. Plus, carried out simultaneously with the study reported in article X09720; however, cohorts are disjointed, so both so both those references were kept. Finally, this article likely reports on a subset from the larger cohort mentioned …
X09720	Mutapi, F., Mduluza, T., Ndhlovu, P.D., 2002. The effect of treatment on the age-antibody relationship in children infected with Schistosoma mansoni and Schistosoma haematobium. Memorias do Instituto Oswaldo Cruz 97 Suppl 1, 173–180.	S. haematobium; S. mansoni	full text	12426616	none	1	1	1	1	1	Mutapi, Chiredzi village: X08120; X09720; X11220	Analysed	09/07/2015	# Included: Different from the other Mutapi et al. series, as performed in a different study site (Chiredzi) and focussing on a different primary pathogen species. Plus, carried out simultaneously with the study reported in article X11220; however, cohorts' characteristics are disjointed, so both those references were kept. Finally, this article likely reports on a subset from the larger cohort m…
X08120	Mduluza, T., Mutapi, F., Ruwona, T., Kaluka, D., Midzi, N., Ndhlovu, P.D., 2009. Similar cellular responses after treatment with either praziquantel or oxamniquine in Schistosoma mansoni infection. Malawi Medical Journal 21 (4), 176–182.	S. mansoni	full text	21174933	none	1	1	1	1	1	Mutapi, Chiredzi village: X08120; X09720; X11220	Analysed	01/07/2015	# Included: Different from the other Mutapi et al. series, as performed in a different study site (Chiredzi) and focussing on a different primary pathogen species. This article reports on a larger cohort, encompassing the one from the study reported in entry X11220 (later report within the same longitudinal study?). Full overlap of cohorts cannot be established, so both references were kept. # NB…
X10840	Satti, M.Z., Cahen, P., Skov, P.S., Joseph, S., Jones, F.M., Fitzsimmons, C., Hoffmann, K.F., Reimert, C., Kariuki, H.C., Kazibwe, F., Mwatha, J.K., Kimani, G., Vennervald, B.J., Ouma, J.H., Kabatereine, N.B., Dunne, D.W., 2004. Changes in IgE- and antigen-dependent histamine-release in peripheral blood of Schistosoma mansoni-infected Ugandan fishermen after treatment with praziquantel. BMC Immun…	S. mansoni	full text	15102330	none	1	1	1	1	1	Dunne, Ugandan fishermen: X10840; X10970	Analysed	13/07/2015	# Included: Duplicated cohort between entries X10840 and X10970 strongly suspected, but cannot be confirmed (similar protocols, but different numbers of participants), so both references were analysed and separately entered in the database.
X10970	Fitzsimmons, C.M., Joseph, S., Jones, F.M., Reimert, C.M., Hoffmann, K.F., Kazibwe, F., Kimani, G., Mwatha, J.K., Ouma, J.H., Tukahebwa, E.M., Kariuki, H.C., Vennervald, B.J., Kabatereine, N.B., Dunne, D.W., 2004. Chemotherapy for schistosomiasis in Ugandan fishermen: Treatment can cause a rapid increase in interleukin-5 levels in plasma but decreased levels of eosinophilia and worm-specific immu…	S. mansoni	full text	15213147	none	1	1	1	1	1	Dunne, Ugandan fishermen: X10840; X10970	Analysed	10/07/2015	# Included: Duplicated cohort between entries X10840 and X10970 strongly suspected, but cannot be confirmed (similar protocols, but different numbers of participants), so both references were analysed and separately entered in the database.
X07720	Lamberton, P.H., Hogan, S.C., Kabatereine, N.B., Fenwick, A., Webster, J.P., 2010. In vitro praziquantel test capable of detecting reduced in vivo efficacy in Schistosoma mansoni human infections. Am J Trop Med Hyg 83, 1340–7. doi:10.4269/ajtmh.2010.10-0413	S. mansoni	full text	21118946	none	1	1	1	1	1	X03770; X07720	Analysed	30/06/2015	# Included: Earlier report from study described in abstract X03770. Some of the same participants may be involved in both, but as surveys and treatment episode described in this article happened 10 years before the events described in the article, it is most likely that different school-children were involved.
X03770	Lamberton, P.H., Crellen, T., Gower, C., Kabatereine, N.B., Tukahebwa, E.M., Oguttu, D.W., Webster, J.P., 2014. High intensities of schistosoma mansoni in Ugandan primary school children after ten years of mass drug administration. American Journal of Tropical Medicine and Hygiene Conference: 63rd Annual Meeting of the American Society of Tropical Medicine and Hygiene, ASTMH 2013 New Orleans, LA …	S. mansoni	full text	not found	none	1	1	1	1	1	X03770; X07720	Analysed (conference)	15/06/2015	# Included: Follow-up from study described in article X07720. Some of the same participants may be involved in both, but as surveys and treatment episode described in this abstract happened 10 years after the events described in the article, it is most likely that different school-children were involved. # QC: Independently coded twice, 1 discrepancy (efficacy/safety study design) resolved.
X08280	Black, C.L., Steinauer, M.L., Mwinzi, P.N., Evan Secor, W., Karanja, D.M., Colley, D.G., 2009. Impact of intense, longitudinal retreatment with praziquantel on cure rates of schistosomiasis mansoni in a cohort of occupationally exposed adults in western Kenya. Trop Med Int Health 14, 450–7. doi:10.1111/j.1365-3156.2009.02234.x	S. mansoni	full text	19222824	none	1	1	1	1	1	Mwinzi, Kenyan car-washers: X08070; X08280; X11570	Analysed	26/06/2015	# Included: Follow-up from the cohort(s) described in articles X08070 and X11570, which were excluded from the analysis. # Setting: Potential mixed species, but only 3 light S. haematobium infections were detected in the cohort during the entire course of the study - see Karanja 2002 (X11570). # Participants: age min/max taken from Karanja 2002 (X11570). Compliance varied over the 12.5 years of t…
X06320	Reilly, L., Magkrioti, C., Mduluza, T., Cavanagh, D.R., Mutapi, F., 2008. Effect of treating Schistosoma haematobium infection on Plasmodium falciparum-specific antibody responses. BMC Infectious Diseases 8. doi:10.1186/1471-2334-8-158	S. haematobium	full text	19014683	none	1	1	1	1	1	Mduluza, Burma Valley: X00550; X06320	Analysed	30/06/2015	# Included: Independent from any of the 2 Mutapi et al. series, as performed in yet another study site; however, this article may report on a cohort embedding participants from article X06320. But, cohorts' overlap cannot be confirmed, so both references were kept. # Participants: More may have been included at baseline, as the article reports only on those who were found egg-negative at follow-u…
X00550	Midzi, N., Sangweme, D., Zinyowera, S., Mapingure, M.P., Brouwer, K.C., Kumar, N., Mutapi, F., Woelk, G., Mduluza, T., 2008. Efficacy and side effects of praziquantel treatment against Schistosoma haematobium infection among primary school children in Zimbabwe. Transactions of the Royal Society of Tropical Medicine and Hygiene 102 (8), 759–766. doi:10.1016/j.trstmh.2008.03.010	published secondary analyses; S. haematobium	full text	18486169	none	1	1	1	1	1	Mduluza, Burma Valley: X00550; X06320	Analysed	31/05/2015	# Included: Independent from any of the 2 Mutapi et al. series, as performed in yet another study site; however, this article may report on a subset of participants from the cohort depicted in article X06320. But, cohorts' overlap cannot be confirmed, so both references were kept. # QC: Independently coded twice, no discrepancy observed.
X03430	Barakat, R., Abou El-Ela, N.E., Sharaf, S., El Sagheer, O., Selim, S., Tallima, H., Bruins, M.J., Hadley, K.B., El Ridi, R., 2015. Efficacy and safety of arachidonic acid for treatment of school-age children in schistosoma mansoni high-endemicity regions. American Journal of Tropical Medicine and Hygiene 92 (4), 797–804. doi:10.4269/ajtmh.14-0675	S. mansoni	full text	25624403	none	1	1	1	1	1	X00780; X03430	Analysed	08/06/2015	# Included: Larger cohort from the same trial as described in article X00780 (overlap confirmed, based on same trial ID). # Setting: Inconsistency of reported study dates between publications (dates corresponding to trial registry were retained) # Outcomes: Follow-up 6 weeks after END of treatment, which actually corresponds to a different time-point depending on assignment group...
X02370	Appleby, L.J., Nausch, N., Bourke, C.D., Rujeni, N., Midzi, N., Mduluza, T., Allen, J.E., Mutapi, F., 2012. Chitinase 3-Like 1 Protein Levels Are Elevated in Schistosoma haematobium Infected Children. PLoS neglected tropical diseases 6 (11). doi:10.1371/journal.pntd.0001898	S. haematobium	full text	23145202	none	1	1	1	1	1	Mutapi, 3 villages (Magaya, Chipinda and Chitate): X01180; X01190; X01350; X01530; X02050; X02370	Analysed	08/06/2015	# Included: Larger cohort than in Mutapi 2011 (X01190), although both articles are suspected to refer to the same overall study. Full overlap of cohorts cannot be established, so both references were kept. # Setting: Third village involved in treatment and initial surveys, but apparently not followed-up, thus not recorded here. # Participants: not totally clear if malaria was confirmed with a lab…
X02050	Rujeni, N., Nausch, N., Midzi, N., Mduluza, T., Taylor, D.W., Mutapi, F., 2012. Schistosoma haematobium infection levels determine the effect of praziquantel treatment on anti-schistosome and anti-mite antibodies. Parasite Immunology 34 (6), 330–340. doi:10.1111/j.1365-3024.2012.01363.x	S. haematobium	full text	22429049	none	1	1	1	1	1	Mutapi, 3 villages (Magaya, Chipinda and Chitate): X01180; X01190; X01350; X01530; X02050; X02370	Analysed	14/06/2015	# Included: Likely involves a subset (2 of the 3 villages) of participants from the study described in Appleby 2012 (X02370) - "participants are involved in ongoing studies on the control and immuno-epidemiology of human schistosomiasis". Full overlap of cohorts cannot be established, so both references were kept.
X01190	Mutapi, F., Imai, N., Nausch, N., Bourke, C.D., Rujeni, N., Mitchell, K.M., Midzi, N., Woolhouse, M.E.J., Maizels, R.M., Mduluza, T., 2011. Schistosome infection intensity is inversely related to auto-reactive antibody levels. PLoS One 6 (5). doi:10.1371/journal.pone.0019149	S. haematobium	full text	21573157	none	1	1	1	1	1	Mutapi, 3 villages (Magaya, Chipinda and Chitate): X01180; X01190; X01350; X01530; X02050; X02370	Analysed	16/07/2015	# Included: Likely involves a subset (school-children in 1 of the 3 villages) of participants from the study described in Appleby 2012 (X02370) - "participants are involved in ongoing studies on the control and immuno-epidemiology of human schistosomiasis". Full overlap of cohorts cannot be established, so both references were kept. # QC: Independently coded twice, no discrepancy observed.
X01180	Mutapi, F., Rujeni, N., Bourke, C., Mitchell, K., Appleby, L., Nausch, N., Midzi, N., Mduluza, T., 2011. Schistosoma haematobium treatment in 1-5 year old children: safety and efficacy of the antihelminthic drug praziquantel. PLoS Negl Trop Dis 5, e1143. doi:10.1371/journal.pntd.0001143	S. haematobium	full text	21610855	none	1	1	1	1	1	Mutapi, 3 villages (Magaya, Chipinda and Chitate): X01180; X01190; X01350; X01530; X02050; X02370	Analysed	11/06/2015	# Included: Likely involves some subsets (infants and young school-children) of participants from the study described in Appleby 2012 (X02370) - "participants are involved in ongoing studies on the control and immuno-epidemiology of human schistosomiasis". But, some more children were recruited here, as Appleby 2012 (X02370) does not consider infants aged <2 years old. Full overlap of cohorts can…
X03900	Bustinduy, A., 2014. Pharmacokinetics/pharmacodynamics (PK/PD) of 40 mg/kg vs. 60 mg/kg dosing of praziquantel in Ugandan children 3-8 years old with intestinal schistosomiasis. American Journal of Tropical Medicine and Hygiene Conference: 63rd Annual Meeting of the American Society of Tropical Medicine and Hygiene, ASTMH 2013 New Orleans, LA United States. Conference Start: 20141102 Conference E…	S. mansoni	full text	not found	none	1	1	1	1	1	Bustinduy, SIMI (?): XO3900; X04430	Analysed (conference)	16/06/2015	# Included: Might be the duplicate of a study reported elsewhere, but this cannot be ascertained, thus both references were analysed and separately entered in the database.
X04430	Bustinduy, A.L., Sousa-Figueiredo, J.C., Adriko, M., Betson, M., Fenwick, A., Kabatereine, N., Stothard, J.R., 2013. Fecal occult blood and fecal calprotectin as point-of-care markers of intestinal morbidity in Ugandan children with Schistosoma mansoni infection. PLoS neglected tropical diseases 7 (11), e2542. doi:10.1371/journal.pntd.0002542	S. mansoni	full text	24244777	none	1	1	1	1	1	Bustinduy, SIMI (?): XO3900; X04430	Analysed	16/06/2015	# Included: Might be the duplicate of a study reported elsewhere, but this cannot be ascertained, thus both references were analysed and separately entered in the database.
X00570	Keiser, J., N'Guessan, N.A., Adoubryn, K.D., Silue, K.D., Vounatsou, P., Hatz, C., Utzinger, J., N’Goran, E.K., 2010. Efficacy and safety of mefloquine, artesunate, mefloquine-artesunate, and praziquantel against Schistosoma haematobium: randomized, exploratory open-label trial. Clin. Infect. Dis. 50, 1205–1213. doi:10.1086/651682	published secondary analyses; S. haematobium; S. mansoni; MFQ/OXA	full text	20350194	none	1	1	1	1	1	X00570; X05560	Analysed	31/05/2015	# Included: The suspected duplicate was excluded from the analysis, because it is an abstract from a conference held before January 2014.
X06890	Wang, W., Dai, J.R., Li, H.J., Shen, X.H., Liang, Y.S., 2010. Is there reduced susceptibility to praziquantel in Schistosoma japonicum? Evidence from China. Parasitology 137, 1905–12. doi:10.1017/s0031182010001204	S. japonicum	full text	20810006	none	1	1	1	1	1	X06880; X06890	Analysed	02/07/2015	# Included: The suspected duplicate was excluded from the analysis, because it is an abstract from a conference held before January 2014.
X00980	Keiser, J., Silue, K.D., Adiossan, L.K., N'Guessan, N.A., Monsan, N., Utzinger, J., N'Goran, E.K., 2014. Praziquantel, mefloquine-praziquantel, and mefloquine-artesunate-praziquantel against Schistosoma haematobium: a randomized, exploratory, open-label trial. PLoS Negl Trop Dis 8, e2975. doi:10.1371/journal.pntd.0002975	S. haematobium; MFQ/OXA	full text	25033291	none	1	1	1	1	1	X00980; X02210	Analysed	06/10/2015	# Included: The suspected duplicate was excluded from the analysis, because it is an abstract from a conference held before January 2014. # Participants: Inconsistency between trial registry and article regarding inclusion criteria; and start date (date from publication recorded). # QC: Independently coded twice, 1 discrepancy (diagnostic repeat) resolved.
X01370	Balog, C.I., Meissner, A., Goraler, S., Bladergroen, M.R., Vennervald, B.J., Mayboroda, O.A., Deelder, A.M., 2011. Metabonomic investigation of human Schistosoma mansoni infection. Mol Biosyst 7, 1473–80. doi:10.1039/c0mb00262c	S. haematobium; S. mansoni	full text	21336380	none	1	1	1	1	1		Analysed	14/07/2015	# NB: Part of a larger study, so there may exist other publications with more appropriate and detailed information (which remains limited in the present article) - but impossible to identify them.
X09280	Nsowah-Nuamah, N.N.N., Aryeetey, M.E., Jolayemi, E.T., Wagatsuma, Y., Mensah, G., Dontwi, I.K., Nkrumah, F.K., Kojima, S., 2004. Predicting the timing of second praziquantel treatment and its effect on reduction of egg counts in southern Ghana. Acta tropica 90 (3), 263–270. doi:10.1016/j.actatropica.2002.03.001	S. haematobium	full text	15099813	Post-screen 1: study end prior 2000	1	1	1	1	0	X09280; X09850	Excluded	13/07/2015	# NB: Same study as in article X09850, with more time-points reported on. The duplicate article was not analysed because it did not include the relevant time-point.
X11730	Utzinger, J., Booth, M., N’Goran, E.K., Muller, I., Tanner, M., Lengeler, C., 2001. Relative contribution of day-to-day and intra-specimen variation in faecal egg counts of Schistosoma mansoni before and after treatment with praziquantel. Parasitology 122 (5), 537–544. doi:10.1017/S0031182001007752	S. mansoni	full text	11393827	Post-screen 1: study end prior 2000	1	1	1	1	0	X11420; X11730	Excluded	10/07/2015	# NB: Same study as reported in Utzinger 2002 (X11420) - clearly stated in the methods; with the other article focussing on hookworms instead of S. mansoni, thus excluded.
X11570	Karanja, D.M., Hightower, A.W., Colley, D.G., Mwinzi, P.N., Galil, K., Andove, J., Secor, W.E., 2002. Resistance to reinfection with Schistosoma mansoni in occupationally exposed adults and effect of HIV-1 co-infection on susceptibility to schistosomiasis: a longitudinal study. Lancet 360, 592–6. doi:10.1016/s0140-6736(02)09781-7	S. mansoni	full text	12241930	Post-screen 1: study end prior 2000	1	1	1	1	0	Mwinzi, Kenyan car-washers: X08070; X08280; X11570	Excluded	10/07/2015	# NB: Strongly suggests same longitudinal study as in article X08280, but different cohort sizes. Plus, study completed before January 2000, which is outside of the present scope, so this reference was excluded.
X05240	Namwanje, H., Kabatereine, N., Olsen, A., 2011. A randomised controlled clinical trial on the safety of co-administration of albendazole, ivermectin and praziquantel in infected schoolchildren in Uganda. Trans R Soc Trop Med Hyg 105, 181–8. doi:10.1016/j.trstmh.2010.11.012	S. mansoni	full text	21353271	none	1	1	1	1	1		Analysed	17/06/2015	# Participants: Maybe slightly less than 146 participants received the drug(s), as only 94.5% of participants overall (i.e., including those suffering from other infections) complied to treatment.
X08430	Reimert, C.M., Tukahebwa, E.M., Kabatereine, N.B., Dunne, D.W., Vennervald, B.J., 2008. Assessment of Schistosoma mansoni induced intestinal inflammation by means of eosinophil cationic protein, eosinophil protein X and myeloperoxidase before and after treatment with praziquantel. Acta Trop 105, 253–9. doi:10.1016/j.actatropica.2007.11.004	S. mansoni	full text	18177822	none	1	1	1	1	1		Analysed	02/07/2015	# Participants: 111 (infected at baseline) followed-up at all time-points except last, maybe more at intermediate time-points. # Included: Duplication initially suspected (frequent occurrences of authors' names and study sites), but this study is different from the one reported in other articles from the Dunne et al. series, as it includes female participants and not only fishermen.
X00270	Borrmann, S., Szlezák, N., Faucher, J.F., Matsiegui, P.B., Neubauer, R., Binder, R.K., Lell, B., Kremsner, P.G., 2001. Artesunate and praziquantel for the treatment of Schistosoma haematobium infections: a double-blind, randomized, placebo-controlled study. J. Infect. Dis. 184, 1363–1366. doi:10.1086/324004	published secondary analyses; S. haematobium	full text	11679932	none	1	1	1	1	1		Analysed	27/05/2015	# Participants: 2 participants did not successfully receive the assigned treatment, but it is not specified which treatment group exactly is concerned with this issue; therefore, the number of participants recorded in interventions is the number of assigned participants.
X04050	Reta, B., Erko, B., 2013. Efficacy and side effects of praziquantel in the treatment for Schistosoma mansoni infection in school children in Senbete Town, northeastern Ethiopia. Trop Med Int Health 18, 1338–43. doi:10.1111/tmi.12187	S. mansoni	full text	24103059	none	1	1	1	1	1		Analysed	16/06/2015	# Participants: 241 infected and treated at baseline, of which only 187 followed-up - and not clear if the intention was to re-sample all the 241 or just a subset. # QC: Independently coded twice, no discrepancy observed.
X00390	Olsen, A., Thiong’o, F.W., Ouma, J.H., Mwaniki, D., Magnussen, P., Michaelsen, K.F., Friis, H., Geissler, P.W., 2003. Effects of multimicronutrient supplementation on helminth reinfection: a randomized, controlled trial in Kenyan schoolchildren. Trans. R. Soc. Trop. Med. Hyg. 97, 109–114.	published secondary analyses; S. mansoni	full text	12886816	Post-screen 1: study end prior 2000	1	1	1	1	0		Excluded	29/05/2015	# Participants: In the overall study, some participants (non-infected) were included; however, they did not receive PZQ treatment and are thus irrelevant for our purpose.
X04360	Degarege, A., Erko, B., 2013. Association between intestinal helminth infections and underweight among school children in Tikur Wuha Elementary School, Northwestern Ethiopia. Journal of Infection and Public Health 6 (2), 125–133. doi:10.1016/j.jiph.2012.11.008	S. mansoni	full text	23537826	none	1	1	1	1	1		Analysed	18/06/2015	# Participants: Infection with schistosomiasis not required for inclusion in the study, but required to be treated specifically with PZQ. 99 infected at baseline, of which only a subset were followed-up - and not clear there was intention to re-sample all 99 participants or just the subset.
X08200	Hamm, D.M., Agossou, A., Gantin, R.G., Kocherscheidt, L., Banla, M., Dietz, K., Soboslay, P.T., 2009. Coinfections with Schistosoma haematobium, Necator americanus and Entamoeba histolytica/Entamoeba dispar in children: Chemokine and cytokine responses and changes after antiparasite treatment. Journal of infectious diseases 199 (11), 1583–1591. doi:10.1086/598950	S. mansoni	full text	19392635	none	1	1	1	1	1		Analysed	01/07/2015	# Participants: Infections with helminths led to inclusion or exclusion, depending on the type of parasite.
X05740	Guidi, A., Andolina, C., Makame Ame, S., Albonico, M., Cioli, D., Juma Haji, H., 2010. Praziquantel efficacy and long-term appraisal of schistosomiasis control in Pemba Island. Tropical Medicine and International Health 15 (5), 614–618. doi:10.1111/j.1365-3156.2010.02488.x	S. haematobium	full text	20214757	none	1	1	1	1	1		Analysed	26/06/2015	# Participants: Maybe more than 178 children showed up at intermediate follow-up time-points. # QC: Independently coded twice, no discrepancy observed.
X07490	Coutinho, H.M., Acosta, L.P., McGarvey, S.T., Jarilla, B., Jiz, M., Pablo, A., Su, L., Manalo, D.L., Olveda, R.M., Kurtis, J.D., Friedman, J.F., 2006. Nutritional status improves after treatment of schistosoma japonicum-infected children and adolescents. J Nutr 136, 183–8.	S. japonicum	full text	16365080	none	1	1	1	1	1		Analysed	26/06/2015	# Participants: Maybe more than 406 children showed up at intermediate follow-up time-points.
X01800	Garba, A., Lamine, M.S., Djibo, A., Tahirou, A., Aouami, M.A., Alfari, A., Phillips, A.E., Fenwick, A., Utzinger, J., 2013. Safety and efficacy of praziquantel syrup (Epiquantel(R)) against Schistosoma haematobium and Schistosoma mansoni in preschool-aged children in Niger. Acta Trop 128, 318–25. doi:10.1016/j.actatropica.2012.12.003	S. haematobium; S. mansoni	full text	23237719	none	1	1	1	1	1		Analysed	14/06/2015	# Participants: More children included in the safety study (not followed-up for efficacy outcome assessment).
X00180	Navaratnam, A.M.D., Sousa-Figueiredo, J.C., Stothard, J.R., Kabatereine, N.B., Fenwick, A., Mutumba-Nakalembe, M.J., 2012. Efficacy of praziquantel syrup versus crushed praziquantel tablets in the treatment of intestinal schistosomiasis in Ugandan preschool children, with observation on compliance and safety. Transactions of the Royal Society of Tropical Medicine and Hygiene 106 (7), 400–407. doi…	published secondary analyses; S. mansoni	full text	22657533	none	1	1	1	1	1		Analysed	06/10/2015	# Participants: Not clear if absence of treatment with PZQ prior to inclusion in the study is an exclusion criterion or a mere observation. # NB: Haematuria was analysed as part of drug safety assessment; no case of bloody urine was observed as expected in a S. haematobium free area.
X00440	N'Goran, E.K., Gnaka, H.N., Tanner, M., Utzinger, J., 2003. Efficacy and side-effects of two praziquantel treatments against Schistosoma haematobium infection, among schoolchildren from Cote D'Ivoire. Annals of Tropical Medicine and Parasitology 97 (1), 37–51. doi:10.1179/000349803125002553	published secondary analyses; S. haematobium	full text	12662421	none	1	1	1	1	1		Analysed	30/05/2015	# Participants: not clear if the 14 participants who provided fewer than 3 samples (and received treatment) at baseline were still followed-up - they are excluded from counts recorded here.
X00560	Mohamed, A.A., Mahgoub, H.M., Magzoub, M., Gasim, G.I., Eldein, W.N., Ahmed, A. el A.A., Adam, I., 2009. Artesunate plus sulfadoxine/pyrimethamine versus praziquantel in the treatment of Schistosoma mansoni in eastern Sudan. Trans. R. Soc. Trop. Med. Hyg. 103, 1062–1064. doi:10.1016/j.trstmh.2009.01.026	published secondary analyses; S. mansoni	full text	19261314	none	1	1	1	1	1		Analysed	31/05/2015	# Participants: Not totally clear if malaria was confirmed with a laboratory test or only by clinical assessment. # Treatment: Assumption - all 102 infected participants were initially assigned to a group (and treated), despite only 46 in each group being eventually followed-up.
X05000	Adoubryn, K.D., Kouadio-Yapo, C.G., Ouhon, J., Aka, N.A., Bintto, F., Assoumou, A., 2012. [Intestinal parasites in children in Biankouma, Ivory Coast (mountaineous western region): efficacy and safety of praziquantel and albendazole]. Med Sante Trop 22, 170–6. doi:10.1684/mst.2012.0048	S. mansoni	full text	23107664	none	1	1	1	1	1		Analysed	06/06/2015	# Participants: Some schoolchildren did not show up at the last (Day 90) follow-up, but it seems they were all present at all previous surveys.
X00660	Glinz, D., Hurrell, R.F., Righetti, A.A., Zeder, C., Adiossan, L.G., Tjalsma, H., Utzinger, J., Zimmermann, M.B., N’Goran, E.K., Wegmuller, R., 2015. In Ivorian school-age children, infection with hookworm does not reduce dietary iron absorption or systemic iron utilization, whereas afebrile Plasmodium falciparum infection reduces iron absorption by half. Am J Clin Nutr 101, 462–70. doi:10.3945/a…	S. haematobium	full text	25733630	none	1	1	1	1	1		Analysed	08/06/2015	# Participants: unclear if co-infections Sh+Sm were tolerated or only mono-infection with S. haematobium were considered (most likely from the stated study design).
X00210	Olliaro, P.L., Vaillant, M.T., Belizario, V.J., Lwambo, N.J.S., Ouldabdallahi, M., Pieri, O.S., Amarillo, M.L., Kaatano, G.M., Diaw, M., Domingues, A.C., Favre, T.C., Lapujade, O., Alves, F., Chitsulo, L., 2011. A multicentre randomized controlled trial of the efficacy and safety of single-dose praziquantel at 40 mg/kg vs. 60 mg/kg for treating intestinal schistosomiasis in the Philippines, Mauri…	published secondary analyses; S. japonicum; S. mansoni	full text	21695161	none	1	1	1	1	1	Olliaro, multi-centre study: X00090; X00210	Analysed	26/05/2015	# Participants: A few participants were lost to follow-up (exact number not found), but intent-to-treat (ITT) and per-protocol (PP) analyses were both performed and yielded similar results, thus only ITT reported in the article.
X00190	Barakat, R., Elmorshedy, H., Fenwick, A., 2005. Efficacy of myrrh in the treatment of human Schistosomiasis mansoni. Am. J. Trop. Med. Hyg. 73, 365–367.	published secondary analyses; S. mansoni	full text	16103605	none	1	1	1	1	1		Analysed	06/10/2015	# QC: Independently coded twice, 1 discrepancy (diagnostic technique) resolved.
X00400	Queiroz, L.C. de, Drummond, S.C., Matos, M.L.M. de, Paiva, M.B.S., Batista, T.S., Kansaon, A.Z.M., Antunes, C.M. de F., Lambertucci, J.R., 2010. Comparative randomised trial of high and conventional doses of praziquantel in the treatment of schistosomiasis mansoni. Mem. Inst. Oswaldo Cruz 105, 445–448.	published secondary analyses; S. mansoni	full text	20721488	none	1	1	1	1	1		Analysed	29/05/2015	# QC: Independently coded twice, no discrepancy observed.
X00480	Raso, G., N'Goran, E.K., Toty, A., Luginbühl, A., Adjoua, C.A., Tian-Bi, N.T., Bogoch, I.I., Vounatsou, P., Tanner, M., Utzinger, J., 2004. Efficacy and side effects of praziquantel against Schistosoma mansoni in a community of western Côte d’Ivoire. Trans. R. Soc. Trop. Med. Hyg. 98 (1), 18–27. doi:10.1016/S0035-9203%2803%2900003-8	published secondary analyses; S. mansoni	full text	14702835	none	1	1	1	1	1		Analysed	31/05/2015	# QC: Independently coded twice, no discrepancy observed.
X09350	Ernould, J.C., Garba, A., Labbo, R., Kaman, A.K., Sidiki, A., Djibrilla, A., Chippaux, J.P., 2004. Heterogeneity of Schistosoma haematobium transmission in irrigated fields. [French]. Bulletin de la Societe de pathologie exotique (1990) 97 (1), 19–23.	S. haematobium	full text	15104152	none	1	1	1	1	1		Analysed	08/07/2015	# QC: Independently coded twice, no discrepancy observed.
X06990	Hua, H.Y., Liang, Y.S., Zhang, Y., Wei, J.F., Guo, H.X., 2010. The sensitivity of artesunate against Schistosoma japonicum decreased after 10 years of use in China. Parasitol Res 107, 873–8.	S. japonicum	full text	20549236	none	1	1	1	1	1		Analysed	29/06/2015	# QC: Independently coded twice, no discrepancy observed.
X05680	Okon, O.E., Obi, A.E., Opara, K.N., 2010. The efficacy of artesunate in the treatment of urinary schistosomiasis in Ogoja, Cross River state, Nigeria. Internet Journal of Tropical Medicine 6.	S. haematobium	full text	not found	none	1	1	1	1	1		Analysed	30/06/2015	# Setting: Publication month unknown, but assumed as (at least) June, considering that 2 issues of the journal are published per year and this article is from the 2nd issue.
X00010	Jinabhai, C.C., Taylor, M., Coutsoudis, A., Coovadia, H.M., Tomkins, A.M., Sullivan, K.R., 2001. Epidemiology of helminth infections: implications for parasite control programmes, a South African perspective. Public Health Nutr 4, 1211–1219. doi:10.1079/PHN2001180	published secondary analyses; S. haematobium	full text	11796084	none	1	1	1	1	1		Analysed	25/05/2015
X00020	Ferrari, M.L.A., Coelho, P.M.Z., Antunes, C.M.F., Tavares, C. a. P., da Cunha, A.S., 2003. Efficacy of oxamniquine and praziquantel in the treatment of Schistosoma mansoni infection: a controlled trial. Bull. World Health Organ. 81, 190–196.	published secondary analyses; S. mansoni; MFQ/OXA	full text	12764515	none	1	1	1	1	1		Analysed	25/05/2015
X00030	Utzinger, J., Xiao, S., N'Goran, E.K., Bergquist, R., Tanner, M., 2001. The potential of artemether for the control of schistosomiasis. Int. J. Parasitol. 31, 1549–1562.	published secondary analyses; S. haematobium; S. japonicum	full text	11730781	Pre-screen 2: review					0		Excluded	25/05/2015
X00040	Rabarijaona, L.P., Andriamaroson, B.J., Ravaoalimalala, V.E., Ravoniarimbinina, P., Migliani, R., 2001. [Identification of communities endemic for urinary bilharziosis by the “Lot Quality Assurance Sampling” method in Madagascar]. Arch Inst Pasteur Madagascar 67, 41–45.	published secondary analyses; S. haematobium	summary		Topic 2: diagnostic approach, prevalence estimation method	0				0		Excluded	25/05/2015
X00050	Garba, A., Aboubacar, A., Barkire, A., Vera, C., Sellin, B., Chippaux, J.P., 2001. [Impact of health education programs on the control of urinary bilharziasis in Niger]. Santé (Montrouge, France) 35–42.	published secondary analyses; S. haematobium; S. mansoni	full text	11313230	Topic 3: behaviour, education, qualitative research, implementation piloting and safety	0				0		Excluded	25/05/2015
X00060	Xiao, S., Tanner, M., N'Goran, E.K., Utzinger, J., Chollet, J., Bergquist, R., Chen, M., Zheng, J., 2002. Recent investigations of artemether, a novel agent for the prevention of schistosomiasis japonica, mansoni and haematobia. Acta Trop. 82, 175–181.	published secondary analyses; S. haematobium; S. mansoni	full text	12020890	Pre-screen 2: review					0		Excluded	25/05/2015
X00070	Garba, A., Campagne, G., Tassie, J.M., Barkire, A., Vera, C., Sellin, B., Chippaux, J.P., 2004. [Long-term impact of a mass treatment by praziquantel on morbidity due to Schistosoma haematobium in two hyperendemic villages of Niger]. Bull Soc Pathol Exot 97, 7–11.	published secondary analyses; S. haematobium	summary		Topic 1: associated morbidity and immunological responses, co-infections, risk factors	1	0	0	0	0		Excluded	25/05/2015
X00080	Olsen, A., 2007. Efficacy and safety of drug combinations in the treatment of schistosomiasis, soil-transmitted helminthiasis, lymphatic filariasis and onchocerciasis. Trans. R. Soc. Trop. Med. Hyg. 101, 747–758. doi:10.1016/j.trstmh.2007.03.006	published secondary analyses; S. haematobium; S. japonicum; S. mansoni	full text	17481681	Pre-screen 2: review					0		Excluded	25/05/2015
X00110	Erikstrup, C., Kallestrup, P., Zinyama-Gutsire, R.B., Gomo, E., Van Dam, G.J., Deelder, A.M., Butterworth, A.E., Pedersen, B.K., Ostrowski, S.R., Gerstoft, J., Ullum, H., 2008. Schistosomiasis and infection with human immunodeficiency virus 1 in rural Zimbabwe: Systemic inflammation during co-infection and after treatment for schistosomiasis. American Journal of Tropical Medicine and Hygiene 79, …	published secondary analyses; S. haematobium	full text	18784223	Topic 1: associated morbidity and immunological responses, co-infections, risk factors	1	1	0		0	Ullum, Mupfure cohort: X00110; X00580; X09100	Excluded	25/05/2015
X00120	Eigege, A., Pede, E., Miri, E., Umaru, J., Ogbu Pearce, P., Jinadu, M.Y., Njepuome, A.N., 2008. Triple drug administration (TDA), with praziquantel, ivermectin and albendazole, for the prevention of three neglected tropical diseases in Nigeria. Ann. Trop. Med.Parasitol .102, 177–179. doi:10.1179/136485908X252322	published secondary analyses	full text	18318940	Topic 3: behaviour, education, qualitative research, implementation piloting and safety	1	0			0		Excluded	25/05/2015
X00130	Bejon, P., Mwangi, T.W., Lowe, B., Peshu, N., Hill, A.V.S., Marsh, K., 2008. Helminth infection and eosinophilia and the risk of Plasmodium falciparum malaria in 1- to 6-year-old children in a malaria endemic area. PLoS Negl Trop Dis 2, e164. doi:10.1371/journal.pntd.0000164	published secondary analyses; S. haematobium	full text	18265875	Topic 1: associated morbidity and immunological responses, co-infections, risk factors	1	1	0		0		Excluded	25/05/2015
X00150	Thigpen, M.C., Filler, S.J., Kazembe, P.N., Parise, M.E., Macheso, A., Campbell, C.H., Newman, R.D., Steketee, R.W., Hamel, M., 2011. Associations between peripheral Plasmodium falciparum malaria parasitemia, human immunodeficiency virus, and concurrent helminthic infection among pregnant women in Malawi. Am. J. Trop. Med. Hyg. 84, 379–385. doi:10.4269/ajtmh.2011.10-0186	published secondary analyses; S. haematobium	full text	21363973	Topic 1: associated morbidity and immunological responses, co-infections, risk factors	0				0		Excluded	25/05/2015
X00160	Almeida, M.C.F., Lima, G.S., Cardoso, L.S., de Souza, R.P., Campos, R.A., Cruz, A.A., Figueiredo, J.P., Oliveira, R.R., Carvalho, E.M., Araujo, M.I., 2012. The effect of antihelminthic treatment on subjects with asthma from an endemic area of schistosomiasis: a randomized, double-blinded, and placebo-controlled trial. J Parasitol Res 2012, 296856. doi:10.1155/2012/296856	published secondary analyses; S. mansoni	full text	22934153	Topic 1: associated morbidity and immunological responses, co-infections, risk factors	1	1	0		0		Excluded	25/05/2015
X00170	Coulibaly, J.T., N'Gbesso, Y.K., Knopp, S., Keiser, J., N'Goran, E.K., Utzinger, J. 2012. Efficacy and safety of praziquantel in preschool-aged children in an area co-endemic for Schistosoma mansoni and S. haematobium. PLoS Negl .Trop. Dis. 6(12), e1917. doi:10.1371/journal.pntd.0001917	published secondary analyses; S. haematobium; S. mansoni	full text	23236526	none	1	1	1	1	1		Analysed	26/05/2015
X00220	Tchuente, L.-A.T., Shaw, D.J., Polla, L., Cioli, D., Vercruysse, J., 2004. Efficacy of praziquantel against Schistosoma haematobium infection in children. Am. J. Trop. Med. Hyg. 71, 778–782.	published secondary analyses; S. haematobium	full text	15642971	none	1	1	1	1	1		Analysed	26/05/2015
X00230	Boulanger, D., Dieng, Y., Cisse, B., Remoue, F., Capuano, F., Dieme, J.-L., Ndiaye, T., Sokhna, C., Trape, J.-F., Greenwood, B., Simondon, F., 2007. Antischistosomal efficacy of artesunate combination therapies administered as curative treatments for malaria attacks. Trans. R. Soc. Trop. Med. Hyg. 101, 113–116. doi:10.1016/j.trstmh.2006.03.003	published secondary analyses; S. haematobium	full text	16765398	none	1	1	1	1	1		Analysed	26/05/2015
X00240	Adam, I., Elhardello, O.A., Elhadi, M.O., Abdalla, E., Elmardi, K.A., Jansen, F.H., 2008. The antischistosomal efficacies of artesunate-sulfamethoxypyrazine-pyrimethamine and artemether-lumefantrine administered as treatment for uncomplicated, Plasmodium falciparum malaria. Ann Trop Med Parasitol 102, 39–44. doi:10.1179/136485908X252214	published secondary analyses	full text	18186976	none	1	1	1	1	1		Analysed	26/05/2015
X00250	Basra, A., Mombo-Ngoma, G., Melser, M.C., Diop, D.A., Würbel, H., Mackanga, J.-R., Fürstenau, M., Zoleko, R.M., Adegnika, A.A., Gonzalez, R., Menendez, C., Kremsner, P.G., Ramharter, M., 2013. Efficacy of mefloquine intermittent preventive treatment in pregnancy against Schistosoma haematobium infection in Gabon: a nested randomized controlled assessor-blinded clinical trial. Clin. Infect. Dis. 5…	published secondary analyses; S. haematobium; MFQ/OXA	full text	23175561	none	1	1	1	1	1		Analysed	27/05/2015
X00260	Bhargava, A., Jukes, M., Lambo, J., Kihamia, C.M., Lorri, W., Nokes, C., Drake, L., Bundy, D., 2003. Anthelmintic treatment improves the hemoglobin and serum ferritin concentrations of Tanzanian schoolchildren. Food Nutr Bull 24, 332–342.	published secondary analyses; S. haematobium	full text	14870620	Topic 0: individual patient data for drug efficacy, with late outcome assessment	1	1	1	0	0		Excluded	27/05/2015
X00280	Botros, S., Sayed, H., El-Dusoki, H., Sabry, H., Rabie, I., El-Ghannam, M., Hassanein, M., El-Wahab, Y.A., Engels, D., 2005. Efficacy of mirazid in comparison with praziquantel in Egyptian Schistosoma mansoni-infected school children and households. Am. J. Trop. Med. Hyg. 72, 119–123.	published secondary analyses; S. mansoni	full text	15741544	none	1	1	1	1	1		Analysed	27/05/2015
X00290	Friis, H., Mwaniki, D., Omondi, B., Muniu, E., Thiong’o, F., Ouma, J., Magnussen, P., Geissler, P.W., Michaelsen, K.F., 2003. Effects on haemoglobin of multi-micronutrient supplementation and multi-helminth chemotherapy: a randomized, controlled trial in Kenyan school children. Eur J Clin Nutr 57, 573–579. doi:10.1038/sj.ejcn.1601568	published secondary analyses; S. mansoni	full text	12700619	Topic 0: individual patient data for drug efficacy, with late outcome assessment	1	1	1	0	0		Excluded	27/05/2015
X00300	Xu, J., Guo, J.G., Wu, X.H., Zeng, X.J., Yang, W.P., Yang, G.B., Zheng, J., Zhou, X.N., 2009. [Efficacy and adverse effects of film coated praziquantel for treatment of schistosomiasis japonica]. Zhonghua Yu Fang Yi Xue Za Zhi 43, 718–22.	published secondary analyses; S. japonicum	full text	20021854	Topic 0: individual patient data for drug efficacy, with late outcome assessment	1	1	1	0	0		Excluded	04/08/2015
X00310	Van den Biggelaar, A.H.J., Borrmann, S., Kremsner, P., Yazdanbakhsh, M., 2002. Immune responses induced by repeated treatment do not result in protective immunity to Schistosoma haematobium: interleukin (IL)-5 and IL-10 responses. J. Infect. Dis. 186, 1474–1482. doi:10.1086/344352	published secondary analyses; S. haematobium	full text	12404164	Topic 0: individual patient data for drug efficacy, with late outcome assessment	1	1	1	0	0		Excluded	27/05/2015
X00330	Taylor, M., Jinabhai, C.C., Couper, I., Kleinschmidt, I., Jogessar, V.B., 2001. The effect of different anthelmintic treatment regimens combined with iron supplementation on the nutritional status of schoolchildren in KwaZulu-Natal, South Africa: a randomized controlled trial. Trans. R. Soc. Trop. Med. Hyg. 95, 211–216.	published secondary analyses; S. haematobium	full text	11355564	Topic 0: individual patient data for drug efficacy, with late outcome assessment	1	1	1	0	0		Excluded	27/05/2015
X00340	Stete, K., Krauth, S.J., Coulibaly, J.T., Knopp, S., Hattendorf, J., Müller, I., Lohourignon, L.K., Kern, W.V., N’goran, E.K., Utzinger, J., 2012. Dynamics of Schistosoma haematobium egg output and associated infection parameters following treatment with praziquantel in school-aged children. Parasit Vectors 5, 298. doi:10.1186/1756-3305-5-298	published secondary analyses; S. haematobium	full text	23259435	none	1	1	1	1	1		Analysed	26/05/2015
X00350	De Clercq, D., Vercruysse, J., Kongs, A., Verlé, P., Dompnier, J.P., Faye, P.C., 2002. Efficacy of artesunate and praziquantel in Schistosoma haematobium infected schoolchildren. Acta Trop. 82, 61–66.	published secondary analyses; S. haematobium	full text	11904104	none	1	1	1	1	1		Analysed	28/05/2015
X00360	Degu, G., Mengistu, G., Jones, J., 2002. Praziquantel efficacy against schistosomiasis mansoni in schoolchildren in north-west Ethiopia. Trans. R. Soc. Trop. Med. Hyg. 96, 444–445.	published secondary analyses	full text	12497985	none	1	1	1	1	1		Analysed	28/05/2015
X00380	Thiong'o, F.W., Mbugua, G.G., Ouma, J.H., Sturrock, R.K., 2002. Efficacy of oxamniquine and praziquantel in school children from two Schistosoma mansoni endemic areas. East Afr Med J 79 (1), 29–33.	published secondary analyses; S. mansoni; MFQ/OXA	full text	12380867	Post-screen 1: study end prior 2000	1	1	1	1	0		Excluded	16/07/2015
X00410	Garba, A., Lamine, M.S., Barkiré, N., Djibo, A., Sofo, B., Gouvras, A.N., Labbo, R., Sebangou, H., Webster, J.P., Fenwick, A., Utzinger, J., 2013. Efficacy and safety of two closely spaced doses of praziquantel against Schistosoma haematobium and S. mansoni and re-infection patterns in school-aged children in Niger. Acta Trop. 128, 334–344. doi:10.1016/j.actatropica.2012.08.008	published secondary analyses; S. haematobium; S. mansoni	full text	22940014	none	1	1	1	1	1		Analysed	29/05/2015
X00420	Hou, X.Y., McManus, D.P., Gray, D.J., Balen, J., Luo, X.S., He, Y.K., Ellis, M., Williams, G.M., Li, Y.S., 2008. A randomized, double-blind, placebo-controlled trial of safety and efficacy of combined praziquantel and artemether treatment for acute schistosomiasis japonica in China. Bulletin of the World Health Organization 788–95.	published secondary analyses; S. japonicum	full text	18949216	none	1	1	1	1	1		Analysed	30/05/2015
X00450	N'Goran, E.K., Utzinger, J., Gnaka, H.N., Yapi, A., N’Guessan, N.A., Kigbafori, S.D., Lengeler, C., Chollet, J., Shuhua, X., Tanner, M., 2003. Randomized, double-blind, placebo-controlled trial of oral artemether for the prevention of patent Schistosoma haematobium infections. Am. J. Trop. Med. Hyg. 68, 24–32.	published secondary analyses; S. haematobium	full text	12556143	Topic 0: individual patient data for drug efficacy, with late outcome assessment	1	1	1	0	0		Excluded	30/05/2015
X00490	Sacko, M., Magnussen, P., Traoré, M., Landouré, A., Doucourr, A., Reimert, C.M., Vennervald, B.J., 2009. The effect of single dose versus two doses of praziquantel on Schistosoma haematobium infection and pathology among school-aged children in Mali. Parasitology 136, 1851–1857. doi:10.1017/S0031182008000486	published secondary analyses; S. haematobium	full text	19281636	Topic 0: individual patient data for drug efficacy, with late outcome assessment	1	1	1	0	0		Excluded	31/05/2015
X00500	Scherrer, A.U., Sjoberg, M.K., Allangba, A., Traore, M., Lohourignon, L.K., Tschannen, A.B., N’Goran, E.K., Utzinger, J., 2009. Sequential analysis of helminth egg output in human stool samples following albendazole and praziquantel administration. Acta tropica 109 (3), 226–231. doi:10.1016/j.actatropica.2008.11.015	published secondary analyses; S. mansoni	full text	19070583	none	1	1	1	1	1		Analysed	31/05/2015
X00510	Sissoko, M.S., Dabo, A., Traore, H., Diallo, M., Traore, B., Konate, D., Niare, B., Diakite, M., Kamate, B., Traore, A., Bathily, A., Tapily, A., Toure, O.B., Cauwenbergh, S., Jansen, H.F., Doumbo, O.K., 2009. Efficacy of artesunate + sulfamethoxypyrazine/pyrimethamine versus praziquantel in the treatment of Schistosoma haematobium in children. PLoS One 4, e6732. doi:10.1371/journal.pone.0006732	published secondary analyses; S. haematobium	full text	19802383	none	1	1	1	1	1		Analysed	31/05/2015
X00520	Kabatereine, N.B., Kemijumbi, J., Ouma, J.H., Sturrock, R.F., Butterworth, A.E., Madsen, H., Ornbjerg, N., Dunne, D.W., Vennnervald, B.J., 2003. Efficacy and side effects of praziquantel treatment in a highly endemic Schistosoma mansoni focus at Lake Albert, Uganda. Trans. R. Soc. Trop. Med. Hyg. 97, 599–603.	published secondary analyses; S. mansoni	full text	15307437	Post-screen 1: study end prior 2000	1	1	1	1	0		Excluded	31/05/2015
X00530	Mwanakasale, V., Siziya, S., Mwansa, J., Koukounari, A., Fenwick, A., 2009. Impact of iron supplementation on schistosomiasis control in Zambian school children in a highly endemic area. Malawi medical journal: the journal of Medical Association of Malawi, 12–8.	published secondary analyses; S. haematobium	full text	19780472	Topic 0: individual patient data for drug efficacy, with late outcome assessment	1	1	1	0	0		Excluded	31/05/2015
X00540	King, C.H., Muchiri, E.M., Mungai, P., Ouma, J.H., Kadzo, H., Magak, P., Koech, D.K., 2002. Randomized comparison of low-dose versus standard-dose praziquantel therapy in treatment of urinary tract morbidity due to Schistosoma haematobium infection. Am. J. Trop. Med. Hyg. 66, 725–730.	published secondary analyses; S. haematobium	full text	12224581	Post-screen 1: study end prior 2000	1	1	1	1	0		Excluded	16/07/2015
X00580	Zinyama-Gutsire, R.B., Chasela, C., Madsen, H.O., Rusakaniko, S., Kallestrup, P., Christiansen, M., Gomo, E., Ullum, H., Erikstrup, C., Munyati, S., Kurewa, E.N., Stray-Pedersen, B., Garred, P., Mduluza, T., 2015. Role of mannose-binding lectin deficiency in HIV-1 and schistosoma infections in a rural adult population in Zimbabwe. PLoS One 10, e0122659. doi:10.1371/journal.pone.0122659	S. haematobium	summary		Topic 1: associated morbidity and immunological responses, co-infections, risk factors	0				0	Ullum, Mupfure cohort: X00110; X00580; X09100	Excluded	02/06/2015
X00590	Santos, J., Chaves, J., Araujo, H., Vale, N., Costa, J.M., Brindley, P.J., Lopes, C., Naples, J., Shiff, C., Dupret, J., Santos, L.L., 2015. Comparison of findings using ultrasonography and cystoscopy in urogenital schistosomiasis in a public health centre in rural angola. South African Medical Journal 105 (4), 312–315. doi:10.7196/SAMJ.8564	S. haematobium	summary		Topic 2: diagnostic approach, prevalence estimation method	0				0		Excluded	02/06/2015
X00600	Leow, C.Y., Willis, C., Hofmann, A., Jones, M.K., 2015. Structure-function analysis of apical membrane-associated molecules of the tegument of schistosome parasites of humans: Prospects for identification of novel targets for parasite control. British Journal of Pharmacology 172 (7), 1653–1663. doi:10.1111/bph.12898	S. haematobium; S. japonicum	summary		Pre-screen 2: review					0		Excluded	02/06/2015
X00610	Lee, Y.H., Jeong, H.G., Kong, W.H., Lee, S.H., Cho, H.I., Nam, H.S., Ismail, H.A., Alla, G.N., Oh, C.H., Hong, S.T., 2015. Reduction of urogenital schistosomiasis with an integrated control project in Sudan. PLoS Negl Trop Dis 9, e3423. doi:10.1371/journal.pntd.0003423	S. haematobium; S. mansoni	full text	25569278	Topic 5: endemicity, disease mapping, surveillance, epidemiological survey	1	0	0	0	0		Excluded	08/06/2015
X00620	Lai, Y.S., Biedermann, P., Ekpo, U.F., Garba, A., Mathieu, E., Midzi, N., Mwinzi, P., N’Goran, E.K., Raso, G., Assare, R.K., Sacko, M., Schur, N., Talla, I., Tchuente, L.A., Toure, S., Winkler, M.S., Utzinger, J., Vounatsou, P., 2015. Spatial distribution of schistosomiasis and treatment needs in sub-Saharan Africa: a systematic review and geostatistical analysis. Lancet Infect Dis. doi:10.1016/s…	S. haematobium	summary		Pre-screen 2: review					0		Excluded	02/06/2015
X00630	Kleppa, E., Klinge, K.F., Galaphaththi-Arachchige, H.N., Holmen, S.D., Lillebo, K., Onsrud, M., Gundersen, S.G., Taylor, M., Ndhlovu, P., Kjetland, E.F., 2015. Schistosoma haematobium infection and CD4+ T-cell levels: a cross-sectional study of young South African women. PLoS One 10, e0119326. doi:10.1371/journal.pone.0119326	S. haematobium	summary		Topic 1: associated morbidity and immunological responses, co-infections, risk factors	0				0		Excluded	02/06/2015
X00640	Kinung'hi, S.M., Magnussen, P., Kishamawe, C., Todd, J., Vennervald, B.J., 2015. The impact of anthelmintic treatment intervention on malaria infection and anaemia in school and preschool children in Magu district, Tanzania: an open label randomised intervention trial. BMC Infect Dis 15, 136. doi:10.1186/s12879-015-0864-5	S. haematobium; S. mansoni	summary		Topic 0: individual patient data for drug efficacy, with late outcome assessment	1	1	1	0	0		Excluded	02/06/2015
X00650	Grimes, J.E., Croll, D., Harrison, W.E., Utzinger, J., Freeman, M.C., Templeton, M.R., 2015. The roles of water, sanitation and hygiene in reducing schistosomiasis: a review. Parasit Vectors 8, 156. doi:10.1186/s13071-015-0766-9	S. haematobium	summary		Pre-screen 2: review					0		Excluded	02/06/2015
X00670	Geleta, S., Alemu, A., Getie, S., Mekonnen, Z., Erko, B., 2015. Prevalence of urinary schistosomiasis and associated risk factors among Abobo Primary School children in Gambella Regional State, southwestern Ethiopia: a cross sectional study. Parasit Vectors 8, 215. doi:10.1186/s13071-015-0822-5	S. haematobium	summary		Topic 1: associated morbidity and immunological responses, co-infections, risk factors	0				0		Excluded	02/06/2015
X00680	Darre, T., Kpatcha, M., Tchaou, M., Amegbor, K., Sonhaye, L., N’Timon, B., Napo-Koura, G., 2015. [Histological aspect of urinary schistosomiasis in Togo: results of a cohort of 192 cases]. Bull Soc Pathol Exot 108, 124–5. doi:10.1007/s13149-015-0427-4	S. haematobium	summary		Topic 1: associated morbidity and immunological responses, co-infections, risk factors	0				0		Excluded	02/06/2015
X00690	Dabo, A., Diarra, A.Z., Machault, V., Toure, O., Niambele, D.S., Kante, A., Ongoiba, A., Doumbo, O., 2015. Urban schistosomiasis and associated determinant factors among school children in Bamako, Mali, West Africa. Infect Dis Poverty 4, 4. doi:10.1186/2049-9957-4-4	S. haematobium	summary		Topic 1: associated morbidity and immunological responses, co-infections, risk factors	0				0		Excluded	02/06/2015
X00700	Brunet, J., Pfaff, A.W., Hansmann, Y., Gregorowicz, G., Pesson, B., Abou-Bacar, A., Candolfi, E., 2015. An unusual case of hematuria in a French family returning from Corsica. International Journal of Infectious Diseases 31, 59–60. doi:10.1016/j.ijid.2014.10.024	S. haematobium; S. mansoni	summary		Pre-screen 1: case report					0		Excluded	02/06/2015
X00710	Zwang, J., Olliaro, P.L., 2014. Clinical Efficacy and Tolerability of Praziquantel for Intestinal and Urinary Schistosomiasis: A Meta-analysis of Comparative and Non-comparative Clinical Trials. PLoS Negl Trop Dis 8, e3286. doi:10.1371/journal.pntd.0003286	S. haematobium; S. japonicum	summary		Pre-screen 2: review					0		Excluded	02/06/2015
X00720	Whitton, J.M., Jemu, S., Fleming, F., Knowles, S., 2014. Schistosomaisis prevalence in relation to the proximity of Lake Malawi. American Journal of Tropical Medicine and Hygiene Conference: 63rd Annual Meeting of the American Society of Tropical Medicine and Hygiene, ASTMH 2013 New Orleans, LA United States. Conference Start: 20141102 Conference End: 20141106. Conference Publication: (var.paging…	S. haematobium	summary		Topic 5: endemicity, disease mapping, surveillance, epidemiological survey	0				0		Excluded	02/06/2015
X00730	Wami, W.M., Nausch, N., Midzi, N., Mduluza, T., Woolhouse, M., Mutapi, F., 2014. Urine microalbuminuria, proteinuria and microhaematuria are markers of urogenital schistosomiasis-related morbidity in infants and pre-school children. American Journal of Tropical Medicine and Hygiene Conference: 63rd Annual Meeting of the American Society of Tropical Medicine and Hygiene, ASTMH 2013 New Orleans, LA…	S. haematobium	summary		Topic 0: individual patient data for drug efficacy, with late outcome assessment	1	1	1	0	0		Excluded	02/06/2015
X00740	Van den Broeck, F., Meurs, L., Raeymaekers, J.A., Boon, N., Dieye, T.N., Volckaert, F.A., Polman, K., Huyse, T., 2014. Inbreeding within human Schistosoma mansoni: do host-specific factors shape the genetic composition of parasite populations? Heredity (Edinb) 113, 32–41. doi:10.1038/hdy.2014.13	S. haematobium; S. mansoni	summary		Pre-screen 3: in vitro/ex vivo, laboratory work, no human subject					0		Excluded	02/06/2015
X00750	Uysal, H.K., Akgul, O., Aliyev, E., Tunc, M.H., Oner, Y.A., 2014. A rare case of urinary schistosomiasis in Turkey. Travel Medicine and Infectious Disease 12 (3), 283–285. doi:10.1016/j.tmaid.2013.11.002	S. haematobium	summary		Pre-screen 1: case report					0		Excluded	02/06/2015
X00760	Subhani, F., Nizamuddin, R., Qasim, A., Idrees, N., Ahmed, I., Nizami, S., Shakoor, S., Beg, M.A., 2014. The emerging threat of schistosomiasis spread in Pakistan. Tropical biomedicine 31 (1), 118–121.	S. haematobium; S. mansoni	summary		Pre-screen 1: case report					0		Excluded	02/06/2015
X00770	Stothard, J.R., Bustinduy, A., Montresor, A., 2014. Preventive chemotherapy for schistosomiasis and soil-transmitted helminthiasis by cotreatment with praziquantel and albendazole. Clinical Investigation 4 (2), 163–176. doi:10.4155/cli.13.128	S. haematobium; S. mansoni	summary		Pre-screen 2: review					0		Excluded	02/06/2015
X00790	Samuel, M., Taylor, C., 2014. A case of female urogenital schistosomiasis presenting as viral warts. Int J STD AIDS. doi:10.1177/0956462414544723	S. haematobium	summary		Pre-screen 1: case report					0		Excluded	02/06/2015
X00800	Poole, H., Terlouw, D.J., Naunje, A., Mzembe, K., Stanton, M., Betson, M., Lalloo, D.G., Stothard, J.R., 2014. Schistosomiasis in pre-school-age children and their mothers in Chikhwawa district, Malawi with notes on characterization of schistosomes and snails. Parasit Vectors 7, 153. doi:10.1186/1756-3305-7-153	S. haematobium; S. mansoni	summary		Topic 5: endemicity, disease mapping, surveillance, epidemiological survey	0				0		Excluded	02/06/2015
X00810	Pillay, P., Taylor, M., Zulu, S.G., Gundersen, S.G., Verweij, J.J., Hoekstra, P., Brienen, E.A., Kleppa, E., Kjetland, E.F., van Lieshout, L., 2014. Real-time polymerase chain reaction for detection of Schistosoma DNA in small-volume urine samples reflects focal distribution of urogenital Schistosomiasis in primary school girls in KwaZulu Natal, South Africa. Am J Trop Med Hyg 90, 546–52. doi:10.…	S. haematobium	summary		Topic 2: diagnostic approach, prevalence estimation method	0				0		Excluded	02/06/2015
X00820	Palha De Sousa, C.A., Brigham, T., Chasekwa, B., Mbuya, M.N., Tielsch, J.M., Humphrey, J.H., Prendergast, A.J., 2014. Dosing of praziquantel by height in sub-Saharan African adults. Am J Trop Med Hyg 90, 634–7. doi:10.4269/ajtmh.13-0252	S. haematobium	summary		Topic 3: behaviour, education, qualitative research, implementation piloting and safety	1	0			0		Excluded	02/06/2015
X00830	Oyinloye, B., Adenowo, F., Gxaba, N., Kappo, A., 2014. The promise of antimicrobial peptides for treatment of human schistosomiasis. Curr Drug Targets 15, 852–9.	S. haematobium; S. japonicum; S. mansoni	summary		Pre-screen 2: review					0		Excluded	02/06/2015
X00840	Ossai, O.P., Dankoli, R., Nwodo, C., Tukur, D., Nsubuga, P., Ogbuabor, D., Ekwueme, O., Abonyi, G., Ezeanolue, E., Nguku, P., Nwagbo, D., Idris, S., Eze, G., 2014. Bacteriuria and urinary schistosomiasis in primary school children in rural communities in Enugu State, Nigeria, 2012. Pan Afr Med J 18 Suppl 1, 15. doi:10.11694/pamj.supp.2014.18.1.4169	S. haematobium	summary		Topic 5: endemicity, disease mapping, surveillance, epidemiological survey	0				0		Excluded	02/06/2015
X00850	Olliaro, P.L., Zwang, J., 2014. Praziquantel 40 mg/kg in children, clinical efficacy and safety, a meta-analysis. American Journal of Tropical Medicine and Hygiene Conference: 63rd Annual Meeting of the American Society of Tropical Medicine and Hygiene, ASTMH 2013 New Orleans, LA United States. Conference Start: 20141102 Conference End: 20141106. Conference Publication: (var.pagings). 91 (5 SUPPL…	S. haematobium; S. mansoni	summary		Pre-screen 2: review					0		Excluded	02/06/2015
X00860	Ojurongbe, O., Sina-Agbaje, O.R., Busari, A., Okorie, P.N., Ojurongbe, T.A., Akindele, A.A., 2014. Efficacy of praziquantel in the treatment of Schistosoma haematobium infection among school-age children in rural communities of Abeokuta, Nigeria. Infect Dis Poverty 3, 30. doi:10.1186/2049-9957-3-30	S. haematobium	full text	25215186	none	1	1	1	1	1		Analysed	09/06/2015
X00870	Nordin, P., Poggensee, G., Mtweve, S., Krantz, I., 2014. From a weighing scale to a pole: a comparison of two different dosage strategies in mass treatment of Schistosomiasis haematobium. Glob Health Action 7, 25351.	S. haematobium	summary		Topic 3: behaviour, education, qualitative research, implementation piloting and safety	1	0			0		Excluded	02/06/2015
X00880	Njenga, S.M., Ng'ang'a, P.M., Mwanje, M.T., Bendera, F.S., Bockarie, M.J., 2014. A school-based cross-sectional survey of adverse events following co-administration of albendazole and praziquantel for preventive chemotherapy against urogenital schistosomiasis and soil-transmitted helminthiasis in Kwale County, Kenya. PLoS One 9, e88315. doi:10.1371/journal.pone.0088315	S. haematobium	summary		Topic 3: behaviour, education, qualitative research, implementation piloting and safety	1	0			0		Excluded	02/06/2015
X00890	Njenga, S.M., Mutungi, F.M., Wamae, C.N., Mwanje, M.T., Njiru, K.K., Bockarie, M.J., 2014. Once a year school-based deworming with praziquantel and albendazole combination may not be adequate for control of urogenital schistosomiasis and hookworm infection in Matuga District, Kwale County, Kenya. Parasit Vectors 7, 74. doi:10.1186/1756-3305-7-74	S. haematobium	full text	24552246	Topic 0: individual patient data for drug efficacy, with late outcome assessment	1	1	1	0	0		Excluded	02/06/2015
X00900	Ndeffo Mbah, M.L., Gilbert, J.A., Galvani, A.P., 2014. Evaluating the potential impact of mass praziquantel administration for HIV prevention in Schistosoma haematobium high-risk communities. Epidemics 7, 22–7. doi:10.1016/j.epidem.2014.04.002	S. haematobium	summary		Topic 4: cost-effectiveness, modelling, projections and simulations in silico	0				0		Excluded	02/06/2015
X00910	Ndao, B., Senghor, C.S., Sy, I., Barbier, D., Georges, P., Diedhiou, K., Talla, I., Dewavrin, P., Klotz, F., 2014. [Can we overcome schistosomiasis? A Senegalese example.]. Bull Soc Pathol Exot. doi:10.1007/s13149-014-0370-9	S. haematobium	summary		Topic 5: endemicity, disease mapping, surveillance, epidemiological survey	1	0	0		0		Excluded	02/06/2015
X00920	Mitchell, K.M., Mutapi, F., Mduluza, T., Midzi, N., Savill, N.J., Woolhouse, M.E., 2014. Predicted impact of mass drug administration on the development of protective immunity against Schistosoma haematobium. PLoS Negl Trop Dis 8, e3059. doi:10.1371/journal.pntd.0003059	S. haematobium	summary		Topic 4: cost-effectiveness, modelling, projections and simulations in silico	0				0		Excluded	02/06/2015
X00930	Mbanefo, E.C., Huy, N.T., Wadagni, A.A., Eneanya, C.I., Nwaorgu, O., Hirayama, K., 2014. Host Determinants of Reinfection with Schistosomes in Humans: A Systematic Review and Meta-analysis. PLoS neglected tropical diseases 8. doi:10.1371/journal.pntd.0003164	S. haematobium; S. japonicum; S. mansoni	summary		Pre-screen 2: review					0		Excluded	02/06/2015
X00940	Mahmud, M.A., Bezabih, A.M., Gebru, R.B., 2014. Risk factors for intestinal parasitosis among antiretroviral-treated HIV/AIDS patients in Ethiopia. Int J STD AIDS 25, 778–84. doi:10.1177/0956462414520803	S. haematobium; S. mansoni	summary		Topic 1: associated morbidity and immunological responses, co-infections, risk factors	0				0		Excluded	02/06/2015
X00950	Kramer, C.V., Zhang, F., Sinclair, D., Olliaro, P.L., 2014. Drugs for treating urinary schistosomiasis. Cochrane Database Syst Rev 8, CD000053. doi:10.1002/14651858.CD000053.pub3	S. haematobium	summary		Pre-screen 2: review					0		Excluded	02/06/2015
X00960	Kleppa, E., Ramsuran, V., Zulu, S., Karlsen, G.H., Bere, A., Passmore, J.A.S., Ndhlovu, P., Lillebo, K., Holmen, S.D., Onsrud, M., Gundersen, S.G., Taylor, M., Kjetland, E.F., Ndung, U.T., 2014. Effect of female genital schistosomiasis and anti-schistosomal treatment on monocytes, CD4+ T-Cells and CCR5 expression in the female genital tract. PLoS One 9 (6). doi:10.1371/journal.pone.0098593	S. haematobium	full text	24896815	Topic 0: individual patient data for drug efficacy, with late outcome assessment	1	1	1	0	0		Excluded	11/06/2015
X00970	Kjetland, E.F., Hegertun, I.E., Baay, M.F., Onsrud, M., Ndhlovu, P.D., Taylor, M., 2014. Genital schistosomiasis and its unacknowledged role on HIV transmission in the STD intervention studies. Int J STD AIDS 25, 705–15. doi:10.1177/0956462414523743	S. haematobium	summary		Pre-screen 2: review					0		Excluded	02/06/2015
X00990	Horner, M.E., Abramson, A.K., Warren, R.B., Swanson, S., Menter, M.A., 2014. The spectrum of oculocutaneous disease: Part I. Infectious, inflammatory, and genetic causes of oculocutaneous disease. Journal of the American Academy of Dermatology 70 (5), 795.e1–795.e25. doi:10.1016/j.jaad.2013.12.013	S. haematobium; S. japonicum	summary		Pre-screen 2: review					0		Excluded	02/06/2015
X01000	Grimes, J.E.T., Croll, D., Harrison, W.E., Utzinger, J., Freeman, M.C., Templeton, M.R., 2014. The Relationship between Water, Sanitation and Schistosomiasis: A Systematic Review and Meta-analysis. PLoS neglected tropical diseases 8 (12). doi:10.1371/journal.pntd.0003296	S. haematobium; S. japonicum; S. mansoni	summary		Pre-screen 2: review					0		Excluded	02/06/2015
X01010	Gasmelseed, N., Karamino, N.E., Abdelwahed, M.O., Hamdoun, A.O., Elmadani, A.E., 2014. Genetic diversity of Schistosoma haematobium parasite IS NOT associated with severity of disease in an endemic area in Sudan. BMC Infect Dis 14, 469. doi:10.1186/1471-2334-14-469	S. haematobium	summary		Topic 1: associated morbidity and immunological responses, co-infections, risk factors	0				0		Excluded	02/06/2015
X01020	Gao, R., Schulman, A., Teper, E., Harris, J., Lajeune, J., 2014. Cystoscopic findings of schistosomiasis of the urinary bladder. Journal of Endourology Conference: 32nd World Congress of Endourology and SWL, WCE 2014 Taipei Taiwan (Republic of China). Conference Start: 20140903 Conference End: 20140907. Conference Publication: (var.pagings). 28, A291. doi:10.1089/end.2014.3500	S. haematobium	summary		Pre-screen 1: case report					0		Excluded	02/06/2015
X01030	El-Sharkawi, F., El Sabah, M., Hassan, Z., Khaled, H., 2014. The biochemical value of urinary metalloproteinases 3 and 9 in diagnosis and prognosis of bladder cancer in Egypt. J Biomed Sci 21, 72. doi:10.1186/s12929-014-0072-4	S. haematobium	summary		Topic 1: associated morbidity and immunological responses, co-infections, risk factors	0				0		Excluded	02/06/2015
X01040	Doumbo, S., Tran, T.M., Sangala, J., Li, S., Doumtabe, D., Kone, Y., Traore, A., Bathily, A., Sogoba, N., Coulibaly, M.E., Huang, C.Y., Ongoiba, A., Kayentao, K., Diallo, M., Dramane, Z., Nutman, T.B., Crompton, P.D., Doumbo, O., Traore, B., 2014. Co-infection of long-term carriers of Plasmodium falciparum with Schistosoma haematobium enhances protection from febrile malaria: a prospective cohort…	S. haematobium	summary		Topic 1: associated morbidity and immunological responses, co-infections, risk factors	1	1	0		0		Excluded	02/06/2015
X01050	Cleland, C.R., Tukahebwa, E.M., Fenwick, A., Blair, L., 2014. Mass drug administration with praziquantel reduces the prevalence of Schistosoma mansoni and improves liver morbidity in untreated preschool children. Trans R Soc Trop Med Hyg 108, 575–81. doi:10.1093/trstmh/tru097	S. haematobium; S. mansoni	full text	25059523	Topic 0: individual patient data for drug efficacy, with late outcome assessment	1	1	1	0	0		Excluded	02/06/2015
X01060	Christensen, E.S., Taylor, M., Gagai, S., Zulu, S., Lillebo, K., Gundersen, S.G., Holmen, S.D., Kleppa, E., Kjetland, E.F., 2014. The influence of winter on the prevalence of urogenital schistosomiasis in rural southern KwaZulu-Natal. International Journal of Infectious Diseases Conference: 16th International Congress on Infectious Diseases, ICID 2014 Cape Town South Africa. Conference Start: 201…	S. haematobium	summary		Topic 5: endemicity, disease mapping, surveillance, epidemiological survey	0				0		Excluded	02/06/2015
X01070	Chammartin, F., Houngbedji, C.A., Hurlimann, E., Yapi, R.B., Silue, K.D., Soro, G., Kouame, F.N., EK, N.G., Utzinger, J., Raso, G., Vounatsou, P., 2014. Bayesian risk mapping and model-based estimation of Schistosoma haematobium-Schistosoma mansoni co-distribution in Cote d’Ivoire. PLoS Negl Trop Dis 8, e3407. doi:10.1371/journal.pntd.0003407	S. haematobium	summary		Topic 4: cost-effectiveness, modelling, projections and simulations in silico	0				0		Excluded	02/06/2015
X01080	Butrous, G., 2014. Saudi guidelines on the diagnosis and treatment of pulmonary hypertension: Schistosomiasis and pulmonary arterial hypertension. Annals of Thoracic Medicine 9 (SUPPL. 1), S38–S41. doi:10.4103/1817-1737.134019	S. haematobium; S. japonicum; S. mansoni	summary		Pre-screen 2: review					0		Excluded	02/06/2015
X01090	Brito, M., Mirante, C., Moura, S., Clemente, I., Ganga, T., Alexandre, C., Zumbua, G., 2014. Performance of microhematuria in the detection of schistosoma haematobium in children from Bengo, Angola. American Journal of Tropical Medicine and Hygiene Conference: 63rd Annual Meeting of the American Society of Tropical Medicine and Hygiene, ASTMH 2013 New Orleans, LA United States. Conference Start: …	S. haematobium	full text	not found	none	1	1	1	1	1		Analysed (conference)	02/06/2015
X01100	Bamgbola, O.F., 2014. Urinary schistosomiasis. Pediatr Nephrol 29, 2113–20. doi:10.1007/s00467-013-2723-1	S. haematobium	summary		Pre-screen 2: review					0		Excluded	02/06/2015
X01110	Amuta, E.U., Houmsou, R.S., 2014. Prevalence, intensity of infection and risk factors of urinary schistosomiasis in pre-school and school aged children in Guma Local Government Area, Nigeria. Asian Pac J Trop Med 7, 34–9. doi:10.1016/s1995-7645(13)60188-1	S. haematobium	summary		Topic 1: associated morbidity and immunological responses, co-infections, risk factors	0				0		Excluded	02/06/2015
X01120	Slavska, M., Lim, K., Youd, E., 2011. A rare case of cervical schistosomiasis in Wales. Journal of Obstetrics and Gynaecology 31 (4), 356–357. doi:10.3109/01443615.2011.564334	S. haematobium	summary		Pre-screen 1: case report					0		Excluded	03/06/2015
X01130	Silwal, A., Sharma, V., Qazi, A., Subramaniam, R., 2011. Schistosomiasis as a cause of terminal haematuria in a 14 year old boy in United Kingdom. Intensive Care Medicine Conference: 22nd Annual Congress of the European Society of Paediatric and Neonatal Intensive Care, ESPNIC 2011 Hannover Germany. Conference Start: 20111102 Conference End: 20111105. Conference Publication: (var.pagings). 37, S3…	S. haematobium; S. mansoni	summary		Pre-screen 0: conference prior 2014					0		Excluded	03/06/2015
X01140	Seck, S.M., Sarr, M.L., Dial, M.C., Ka, E.F., 2011. Schistosoma hematobium -associated glomerulopathy. Indian Journal of Nephrology 21 (3), 201–203. doi:10.4103/0971-4065.78076	S. haematobium; S. mansoni	summary		Pre-screen 1: case report					0		Excluded	03/06/2015
X01150	Ould Ahmed Salem, C.B., Alassane, M.T., 2011. [Prevalence and parasite load of urinary schistosomiasis in schoolchildren in the Wilaya of Gorgol in Mauritania]. Med Trop (Mars) 71, 261–3.	S. haematobium	summary		Pre-screen 1: case report					0		Excluded	03/06/2015
X01160	Oshish, A., AlKohlani, A., Hamed, A., Kamel, N., AlSoofi, A., Farouk, H., Ben-Ismail, R., Gabrielli, A.F., Fenwick, A., French, M.D., 2011. Towards nationwide control of schistosomiasis in Yemen: A pilot project to expand treatment to the whole community. Transactions of the Royal Society of Tropical Medicine and Hygiene 105 (11), 617–627. doi:10.1016/j.trstmh.2011.07.013	S. haematobium; S. mansoni	summary		Topic 3: behaviour, education, qualitative research, implementation piloting and safety	1	0			0		Excluded	03/06/2015
X01170	Ngoa, U.A., Schmiedel, Y., Mombo-Ngoma, G., Adegnika, A.A., Labuda, L., Fillie, Y.E., Sapthu, S.E.E.N., Issifou, S., Smits, H.H., Kremsner, P.G., Yazdanbakhsh, M., 2011. Regulatory T cells in human schistosomiasis before and after treatment with praziquantel. American Journal of Tropical Medicine and Hygiene Conference: 60th Annual Meeting of the American Society of Tropical Medicine and Hygiene,…	S. haematobium	summary		Pre-screen 0: conference prior 2014					0		Excluded	11/06/2015
X01200	Midzi, N., Mtapuri-Zinyowera, S., Sangweme, D., Paul, N.H., Makware, G., Mapingure, M.P., Brouwer, K.C., Mudzori, J., Hlerema, G., Chadukura, V., Mutapi, F., Kumar, N., Mduluza, T., 2011. Efficacy of integrated school based de-worming and prompt malaria treatment on helminths -Plasmodium falciparum co-infections: A 33 months follow up study. BMC Int Health Hum Rights 11, 9. doi:10.1186/1472-698x-…	S. haematobium; S. mansoni	summary		Topic 0: individual patient data for drug efficacy, with late outcome assessment	1	1	1	0	0		Excluded	03/06/2015
X01210	Midzi, N., Mtapuri-Zinyowera, S., Mapingure, M.P., Paul, N.H., Sangweme, D., Hlerema, G., Mutsaka, M.J., Tongogara, F., Makware, G., Chadukura, V., Brouwer, K.C., Mutapi, F., Kumar, N., Mduluza, T., 2011. Knowledge attitudes and practices of grade three primary schoolchildren in relation to schistosomiasis, soil transmitted helminthiasis and malaria in Zimbabwe. BMC Infect Dis 11, 169. doi:10.118…	S. haematobium; S. mansoni	summary		Topic 3: behaviour, education, qualitative research, implementation piloting and safety	0				0		Excluded	03/06/2015
X01220	Massenet, D., Inrombe, J., Portal, J.L., 2011. [Empirical check of the quality of the plans of LQAS sampling in the surveillance of the endemic schistosomiasis in North-Cameroon]. Rev Epidemiol Sante Publique 59, 197–8. doi:10.1016/j.respe.2010.12.009	S. haematobium; S. mansoni	summary		Topic 2: diagnostic approach, prevalence estimation method	0				0		Excluded	03/06/2015
X01230	Liu, R., Dong, H.F., Guo, Y., Zhao, Q.P., Jiang, M.S., 2011. Efficacy of praziquantel and artemisinin derivatives for the treatment and prevention of human schistosomiasis: a systematic review and meta-analysis. Parasit Vectors 4, 201. doi:10.1186/1756-3305-4-201	S. haematobium; S. japonicum; S. mansoni	summary		Pre-screen 2: review					0		Excluded	03/06/2015
X01240	Leshem, E., Keller, N., Guthman, D., Grossman, T., Solomon, M., Marva, E., Schwartz, E., 2011. False-positive Plasmodium falciparum histidine-rich protein 2 immunocapture assay results for acute schistosomiasis caused by Schistosoma mekongi. Journal of Clinical Microbiology 49 (6), 2331–2332. doi:10.1128/JCM.00307-11	S. haematobium	summary		Pre-screen 1: case report					0		Excluded	03/06/2015
X01250	Kolosionek, E., Graham, B.B., Tuder, R.M., Butrous, G., 2011. Pulmonary vascular disease associated with parasitic infection-the role of schistosomiasis. Clinical Microbiology and Infection 17 (1), 15–24. doi:10.1111/j.1469-0691.2010.03308.x	S. haematobium; S. japonicum; S. mansoni	summary		Pre-screen 2: review					0		Excluded	03/06/2015
X01260	King, C.H., Olbrych, S.K., Soon, M., Singer, M.E., Carter, J., Colley, D.G., 2011. Utility of repeated praziquantel dosing in the treatment of schistosomiasis in high-risk communities in Africa: A systematic review. PLoS neglected tropical diseases 5 (9). doi:10.1371/journal.pntd.0001321	S. haematobium; S. mansoni	summary		Pre-screen 2: review					0		Excluded	03/06/2015
X01270	Kihara, J., Mwandawiro, C., Waweru, B., Gitonga, C.W., Brooker, S., 2011. Preparing for national school-based deworming in Kenya: The validation and large-scale distribution of school questionnaires with urinary schistosomiasis. Tropical Medicine and International Health 16 (10), 1326–1333. doi:10.1111/j.1365-3156.2011.02829.x	S. haematobium	summary		Topic 2: diagnostic approach, prevalence estimation method	0				0		Excluded	03/06/2015
X01280	Kapur, P., Lotan, Y., King, E., Kabbani, W., Mitra, A.P., Mosbah, A., Abol-Enein, H., Ghoneim, M., Youssef, R.F., 2011. Primary adenocarcinoma of the urinary bladder: value of cell cycle biomarkers. Am J Clin Pathol 135, 822–30. doi:10.1309/ajcp76kuvotbkqry	S. haematobium	summary		Topic 1: associated morbidity and immunological responses, co-infections, risk factors	0				0		Excluded	03/06/2015
X01290	Imai, K., Koibuchi, T., Kumagai, T., Maeda, T., Osada, Y., Ohta, N., Koga, M., Nakamura, H., Miura, T., Iwamoto, A., Fujii, T., 2011. Cerebral schistosomiasis due to Schistosoma haematobium confirmed by PCR analysis of brain specimen. Journal of Clinical Microbiology 49 (10), 3703–3706. doi:10.1128/JCM.01073-11	S. haematobium	summary		Pre-screen 1: case report					0		Excluded	03/06/2015
X01300	Fortin, A., Jansen, F.H., 2011. ACTs for the treatment of schistosomiasis. The Lancet Infectious Diseases 11 (7), 498. doi:10.1016/S1473-3099%2811%2970157-8	S. haematobium; S. mansoni	full text	21700239	Pre-screen 2: review					0		Excluded	11/06/2015
X01310	Fernandes, C.J.C.D.S., Jardim, C.V.P., Hovnanian, A., Hoette, S., Morinaga, L.K., Souza, R., 2011. Schistosomiasis and pulmonary hypertension. Expert Review of Respiratory Medicine 5 (5), 675–681. doi:10.1586/ers.11.58	S. haematobium; S. japonicum; S. mansoni	summary		Pre-screen 2: review					0		Excluded	03/06/2015
X01320	Evans, D., King, J., Eigege, A., Miri, E., Richards, F., 2011. The WHO threshold of 50% Schistosomiasis prevalence among school-aged children to expand praziquantel MDA to adults is not useful in central Nigeria. American Journal of Tropical Medicine and Hygiene Conference: 60th Annual Meeting of the American Society of Tropical Medicine and Hygiene, ASTMH 2011 Philadelphia, PA United States. Con…	S. haematobium	summary		Pre-screen 0: conference prior 2014					0		Excluded	03/06/2015
X01330	Crowell, C., Kiruga, J.M., Figaji, A., Simat, K., Padayachy, L., Pillay, K., Yogev, R., 2011. Neuroschistosomiasis due to schistosoma haematobium presenting as spinal cord tumor. Pediatric Infectious Disease Journal 30 (11), 1006–1008. doi:10.1097/INF.0b013e31822769bd	S. haematobium	summary		Pre-screen 1: case report					0		Excluded	03/06/2015
X01340	Buowari, Y.D., 2011. Clinical presentation and management of schistosomiasis at a hospital in a rural area in Nigeria. Nigerian journal of medicine: journal of the National Association of Resident Doctors of Nigeria 20 (1), 61–64.	S. haematobium	summary	21970262	unknown					0		Inaccessible (unclear)	11/06/2015
X01350	Bourke, C.D., Nausch, N., Mduluza, T., Midzi, N., Mutapi, F., 2011. Characterizing complexity in pre and post-treatment cytokine responses to Schistosoma haematobium in an endemically-exposed community. American Journal of Tropical Medicine and Hygiene Conference: 60th Annual Meeting of the American Society of Tropical Medicine and Hygiene, ASTMH 2011 Philadelphia, PA United States. Conference St…	S. haematobium	summary		Pre-screen 0: conference prior 2014					0	Mutapi, 3 villages (Magaya, Chipinda and Chitate): X01180; X01190; X01350; X01530; X02050; X02370	Excluded	12/06/2015
X01360	Bonnard, P., Boutouaba, S., Diakhate, I., Seck, M., Dompnier, J.P., Riveau, G., 2011. Learning curve of vesico-urinary ultrasonography in Schistosoma haematobium infection with WHO practical guide: A “simple to learn” examination. American Journal of Tropical Medicine and Hygiene 85 (6), 1071–1074. doi:10.4269/ajtmh.2011.11-0282	S. haematobium	summary		Topic 3: behaviour, education, qualitative research, implementation piloting and safety	0				0		Excluded	03/06/2015
X01380	Ashton, R.A., Stewart, B.T., Petty, N., Lado, M., Finn, T., Brooker, S., Kolaczinski, J.H., 2011. Accuracy of circulating cathodic antigen tests for rapid mapping of Schistosoma mansoni and S. haematobium infections in Southern Sudan. Trop Med Int Health 16, 1099–103. doi:10.1111/j.1365-3156.2011.02815.x	S. haematobium	summary		Topic 2: diagnostic approach, prevalence estimation method	0				0		Excluded	03/06/2015
X01390	Anto, F., Asoala, V., Anyorigiya, T., Oduro, A., Adjuik, M., Akweongo, P., Aborigo, R., Bimi, L., Amankwa, J., Hodgson, A., 2011. Simultaneous administration of praziquantel, ivermectin and albendazole, in a community in rural northern Ghana endemic for schistosomiasis, onchocerciasis and lymphatic filariasis. Tropical Medicine and International Health 16 (9), 1112–1119. doi:10.1111/j.1365-3156.2…	S. haematobium	summary		Topic 3: behaviour, education, qualitative research, implementation piloting and safety	1	1	0		0		Excluded	03/06/2015
X01400	Watanabe, K., Muhoho, N.D., Mutua, W.R., Kiliku, F.M., Awazawa, T., Moji, K., Aoki, Y., 2011. Assessment of voiding function in inhabitants infected with Schistosoma haematobium. J Trop Pediatr 57, 263–8. doi:10.1093/tropej/fmq027	S. haematobium	summary		Topic 1: associated morbidity and immunological responses, co-infections, risk factors	0				0		Excluded	03/06/2015
X01420	Stothard, J.R., Sousa-Figueiredo, J.C., Betson, M., Green, H.K., Seto, E.Y.W., Garba, A., Sacko, M., Mutapi, F., Vaz Nery, S., Amin, M.A., Mutumba-Nakalembe, M., Navaratnam, A., Fenwick, A., Kabatereine, N.B., Gabrielli, A.F., Montresor, A., 2011. Closing the praziquantel treatment gap: New steps in epidemiological monitoring and control of schistosomiasis in African infants and preschool-aged ch…	S. haematobium; S. mansoni	summary		Pre-screen 2: review					0		Excluded	03/06/2015
X01430	Xie, H.G., Lin, C.X., Jiang, D.W., Xie, X.L., Li, L.S., Yang, F.Z., Zhang, S.Y., 2013. A case of imported schistosomiasis haematobia first reported in Fujiae Province. [Chinese]. Chinese Journal of Schistosomiasis Control 25 (3), 329.	S. haematobium	summary		Pre-screen 1: case report					0		Excluded	03/06/2015
X01440	Xiao, S.H., 2013. Mefloquine, a new type of compound against schistosomes and other helminthes in experimental studies. Parasitol Res 112, 3723–40. doi:10.1007/s00436-013-3559-0	S. haematobium; S. japonicum; S. mansoni	summary		Pre-screen 2: review					0		Excluded	03/06/2015
X01450	Wilson, S., Jones, F.M., Fofana, H.K., Doucoure, A., Landoure, A., Kimani, G., Mwatha, J.K., Sacko, M., Vennervald, B.J., Dunne, D.W., 2013. Rapidly boosted Plasma IL-5 induced by treatment of human Schistosomiasis haematobium is dependent on antigen dose, IgE and eosinophils. PLoS Negl Trop Dis 7, e2149. doi:10.1371/journal.pntd.0002149	S. haematobium	full text	23556029	Topic 0: individual patient data for drug efficacy, with late outcome assessment	1	1	1	0	0		Excluded	11/06/2015
X01460	Webster, B.L., Diaw, O.T., Seye, M.M., Faye, D.S., Stothard, J.R., Sousa-Figueiredo, J.C., Rollinson, D., 2013. Praziquantel treatment of school children from single and mixed infection foci of intestinal and urogenital schistosomiasis along the Senegal River Basin: monitoring treatment success and re-infection patterns. Acta Trop 128, 292–302. doi:10.1016/j.actatropica.2012.09.010	S. haematobium; S. mansoni	full text	23022016	none	1	1	1	1	1		Analysed	11/06/2015
X01470	Vancauwenberghe, T., Oyaert, M., Termote, J.L., Mulkens, T., Bellinck, P., 2013. Ureteral obstruction caused by schistosomiasis. Jbr-Btr 96 (5), 292–294.	S. haematobium	summary		Pre-screen 1: case report					0		Excluded	03/06/2015
X01480	Tchuem Tchuente, L.A., Momo, S.C., Stothard, J.R., Rollinson, D., 2013. Efficacy of praziquantel and reinfection patterns in single and mixed infection foci for intestinal and urogenital schistosomiasis in Cameroon. Acta Trop 128, 275–83. doi:10.1016/j.actatropica.2013.06.007	S. haematobium; S. mansoni	full text	23791803	none	1	1	1	1	1		Analysed	11/06/2015
X01490	Tchuem Tchuente, L.A., Dongmo Noumedem, C., Ngassam, P., Kenfack, C.M., Gipwe, N.F., Dankoni, E., Tarini, A., Zhang, Y., 2013. Mapping of schistosomiasis and soil-transmitted helminthiasis in the regions of Littoral, North-West, South and South-West Cameroon and recommendations for treatment. BMC Infect Dis 13, 602. doi:10.1186/1471-2334-13-602	S. haematobium	summary		Topic 5: endemicity, disease mapping, surveillance, epidemiological survey	0				0		Excluded	03/06/2015
X01500	Stothard, J.R., Sousa-Figueiredo, J.C., Navaratnam, A.M.D., 2013. Advocacy, policies and practicalities of preventive chemotherapy campaigns for African children with schistosomiasis. Expert Review of Anti-Infective Therapy 11 (7), 733–752. doi:10.1586/14787210.2013.811931	S. haematobium; S. mansoni	summary		Pre-screen 2: review					0		Excluded	03/06/2015
X01510	Stecher, C.W., Leutscher, P.D., Oestergaard, L., Storgaard, M., Kallestrup, P., Midzi, N., Mduluza, T., Gomo, E., 2013. The genital Schistosomiasis and HIV research project (GENSHIV): Effect of praziquantel treatment on genital HIV-1 RNA shedding in Schistosoma haematobium and HIV co-infected subjects-a randomized trial. Tropical Medicine and International Health Conference: 8th European Congress…	S. haematobium	summary		Pre-screen 0: conference prior 2014					0		Excluded	12/06/2015
X01520	Rujeni, N., Nausch, N., Midzi, N., Gwisai, R., Mduluza, T., Taylor, D.W., Mutapi, F., 2013. Soluble CD23 levels are inversely associated with atopy and parasite-specific IgE levels but not with polyclonal IgE levels in people exposed to helminth infection. Int Arch Allergy Immunol 161, 333–41. doi:10.1159/000346545	S. haematobium	full text	23689700	Topic 1: associated morbidity and immunological responses, co-infections, risk factors	0				0	Mutapi?	Excluded	11/06/2015
X01540	Patel, S., Cullen, I.M., McCarthy, H., Phelan, S., Rogers, E.R., 2013. Schistosomiasis: A case study. Irish Journal of Medical Science Conference: RAMI Section of Interns Study Day 2013 Dublin Ireland. Conference Start: 20130126 Conference End: 20130126. Conference Publication: (var.pagings). 182, S159. doi:10.1007/s11845-013-0950-x	S. haematobium; S. mansoni	summary		Pre-screen 0: conference prior 2014					0		Excluded	03/06/2015
X01550	Oyaert, M., Lagrange, W., Smet, G., De Feyter, K., Laffut, W., 2013. Unexpected urinary schistosoma infection in a Belgian travel group returning from Malawi. Acta Clinica Belgica 68 (3), 234–236. doi:10.2143/ACB.3261	S. haematobium	summary		Pre-screen 1: case report					0		Excluded	03/06/2015
X01560	Ouldabdallahi, M., Ousmane, B., Ouldbezeid, M., Mamadou, D., Konate, L., Chitsulo, L., 2013. Comparison of the efficacy and safety of praziquantel administered in single dose of 40 versus 60 mg/kg for treating urinary schistosomiasis in Mauritania. [French]. Bulletin de la Societe de pathologie exotique (1990) 167–9. doi:10.1007/s13149-013-0289-6	S. haematobium; S. mansoni	full text	23681759	none	1	1	1	1	1		Analysed	14/06/2015
X01570	Ouedraogo, I., Wandaogo, A., Bandre, E., Balima, E., Ouedraogo, F., Tapsoba, W.T., Sore, O., Bere, B., Kabore, R.A.F., 2013. Acute intestinal obstruction. Medecine et Sante Tropicales 23 (3), 267–268. doi:10.1684/mst.2013.0221	S. haematobium; S. mansoni	summary		Pre-screen 1: case report					0		Excluded	03/06/2015
X01580	Negussu, N., Wali, M., Ejigu, M., Debebe, F., Aden, S., Abdi, R., Mohamed, Y., Deribew, A., Deribe, K., 2013. Prevalence and distribution of schistosomiasis in Afder and Gode zone of Somali region, Ethiopia. Journal of Global Infectious Diseases 5 (4), 149–152. doi:10.4103/0974-777X.122007	S. haematobium; S. mansoni	summary		Topic 5: endemicity, disease mapping, surveillance, epidemiological survey	0				0		Excluded	03/06/2015
X01590	Ndeffo Mbah, M.L., Poolman, E.M., Atkins, K.E., Orenstein, E.W., Meyers, L.A., Townsend, J.P., Galvani, A.P., 2013. Potential cost-effectiveness of schistosomiasis treatment for reducing HIV transmission in Africa--the case of Zimbabwean women. PLoS Negl Trop Dis 7, e2346. doi:10.1371/journal.pntd.0002346	S. haematobium	summary		Topic 4: cost-effectiveness, modelling, projections and simulations in silico	0				0		Excluded	03/06/2015
X01600	Ndeffo Mbah, M.L., Kjetland, E.F., Atkins, K.E., Poolman, E.M., Orenstein, E.W., Meyers, L.A., Townsend, J.P., Galvani, A.P., 2013. Cost-effectiveness of a community-based intervention for reducing the transmission of Schistosoma haematobium and HIV in Africa. Proc Natl Acad Sci U S A 110, 7952–7. doi:10.1073/pnas.1221396110	S. haematobium	summary		Topic 4: cost-effectiveness, modelling, projections and simulations in silico	0				0		Excluded	03/06/2015
X01610	Meltzer, E., Schwartz, E., 2013. Schistosomiasis: Current epidemiology and management in travelers. Current Infectious Disease Reports 15 (3), 211–215. doi:10.1007/s11908-013-0329-1	S. haematobium; S. japonicum; S. mansoni	summary		Pre-screen 2: review					0		Excluded	03/06/2015
X01620	Mekonnen, A., Legesse, M., Belay, M., Tadesse, K., Torben, W., Teklemariam, Z., Erko, B., 2013. Efficacy of Praziquantel against Schistosoma haematobium in Dulshatalo village, western Ethiopia. BMC Res Notes 6, 392. doi:10.1186/1756-0500-6-392	S. haematobium	full text	24073761	none	1	1	1	1	1		Analysed	14/06/2015
X01630	Mbabazi, P.S., Andan, O., Fitzgerald, D.W., Chitsulo, L., Engels, D., Downs, J., 2013. Examining the relationship between urogenital schistosomiasis and HIV infection. Tropical Medicine and International Health Conference: 8th European Congress on Tropical Medicine and International Health and 5th Conference of the Scandinavian-Baltic Society for Parasitology Copenhagen Denmark. Conference Start:…	S. haematobium; S. mansoni	summary		Pre-screen 0: conference prior 2014					0		Excluded	03/06/2015
X01640	Martinez-Calle, N., Pascual, I., Rubio, M., Carias, R., Del Pozo, J.L., Yuste, J.R., 2013. Asymptomatic Schistosoma haematobium infection in a traveler with negative urine microscopy and late seroconversion presumably linked to artemisinin. J Travel Med 20, 326–8. doi:10.1111/jtm.12043	S. haematobium	summary		Pre-screen 1: case report					0		Excluded	03/06/2015
X01650	Mahmud, M.A., Spigt, M., Mulugeta Bezabih, A., Lopez Pavon, I., Dinant, G.J., Blanco Velasco, R., 2013. Risk factors for intestinal parasitosis, anaemia, and malnutrition among school children in Ethiopia. Pathog Glob Health 107, 58–65. doi:10.1179/2047773213y.0000000074	S. haematobium; S. mansoni	summary		Topic 1: associated morbidity and immunological responses, co-infections, risk factors	0				0		Excluded	03/06/2015
X01660	Lim, P.L., 2013. Schistosoma haematobium in China, ex-Africa: New populations at risk? Journal of Travel Medicine 20 (4), 211–213. doi:10.1111/jtm.12031	S. haematobium	summary		Pre-screen 2: review					0		Excluded	03/06/2015
X01670	Labuda, L.A., Ateba-Ngoa, U., Feugap, E.N., Heeringa, J.J., van der Vlugt, L.E.P.M., Pires, R.B.A., Mewono, L., Kremsner, P.G., van Zelm, M.C., Adegnika, A.A., Yazdanbakhsh, M., Smits, H.H., 2013. Alterations in Peripheral Blood B Cell Subsets and Dynamics of B Cell Responses during Human Schistosomiasis. PLoS neglected tropical diseases 7 (3). doi:10.1371/journal.pntd.0002094	S. haematobium	full text	23505586	Topic 0: individual patient data for drug efficacy, with late outcome assessment	1	1	1	0	0		Excluded	03/06/2015
X01680	Knopp, S., Becker, S.L., Ingram, K.J., Keiser, J., Utzinger, J., 2013. Diagnosis and treatment of schistosomiasis in children in the era of intensified control. Expert Review of Anti-Infective Therapy 11 (11), 1237–1258. doi:10.1586/14787210.2013.844066	S. haematobium; S. japonicum; S. mansoni	summary		Pre-screen 2: review					0		Excluded	03/06/2015
X01690	Kihara, J.H., Kutima, H.L., Ouma, J., Churcher, T.S., Changoma, J.M., Mwalisetso, M.A., French, M.D., Mwandawiro, C.S., 2013. Urogenital schistosomiasis in women of reproductive age and pregnant mothers in Kwale County, Kenya. J Helminthol 1–7. doi:10.1017/s0022149x13000643	S. haematobium	summary		Topic 1: associated morbidity and immunological responses, co-infections, risk factors	0				0		Excluded	03/06/2015
X01700	Kato-Hayashi, N., Yasuda, M., Yuasa, J., Isaka, S., Haruki, K., Ohmae, H., Osada, Y., Kanazawa, T., Chigusa, Y., 2013. Use of cell-free circulating schistosome DNA in serum, urine, semen, and saliva to monitor a case of refractory imported schistosomiasis hematobia. Journal of Clinical Microbiology 51 (10), 3435–3438. doi:10.1128/JCM.01219-13	S. haematobium	summary		Pre-screen 1: case report					0		Excluded	03/06/2015
X01710	Kabore, F.A., Kambou, T., Zango, B., Ouattara, A., Simpore, M., Lougue-Sorgho, C., Lechevalier, E., Karsenty, G., 2013. [Epidemiology of a cohort of 450 urolithiasis at the Yalgado Ouedraogo university hospital of Ouagadougou (Burkina Faso)]. Prog Urol 23, 971–6.	S. haematobium	summary		Topic 5: endemicity, disease mapping, surveillance, epidemiological survey	0				0		Excluded	03/06/2015
X01720	Kabore, A., Biritwum, N.K., Downs, P.W., Soares Magalhaes, R.J., Zhang, Y., Ottesen, E.A., 2013. Predictive vs. Empiric Assessment of Schistosomiasis: Implications for Treatment Projections in Ghana. PLoS neglected tropical diseases 7 (3). doi:10.1371/journal.pntd.0002051	S. haematobium	summary		Topic 5: endemicity, disease mapping, surveillance, epidemiological survey	0				0		Excluded	03/06/2015
X01730	Javed, S., Khan, F., Ramirez-Fort, M., Tyring, S.K., 2013. Bites and mites: Prevention and protection of vector-borne disease. Current Opinion in Pediatrics 25 (4), 488–491. doi:10.1097/MOP.0b013e328362c4ab	S. haematobium	summary		Pre-screen 2: review					0		Excluded	03/06/2015
X01740	Huyse, T., Van den Broeck, F., Jombart, T., Webster, B.L., Diaw, O., Volckaert, F.A.M., Balloux, F., Rollinson, D., Polman, K., 2013. Regular treatments of praziquantel do not impact on the genetic make-up of Schistosoma mansoni in Northern Senegal. Infection, Genetics and Evolution 18, 100–105. doi:10.1016/j.meegid.2013.05.007	S. haematobium; S. mansoni	summary		Topic 0: individual patient data for drug efficacy, with late outcome assessment	1	1	1	0	0		Excluded	03/06/2015
X01750	Hua, H.Y., Wang, W., Cao, G.Q., Tang, F., Liang, Y.S., 2013. Improving the management of imported schistosomiasis haematobia in China: Lessons from a case with multiple misdiagnoses. Parasites and Vectors 6 (1). doi:10.1186/1756-3305-6-260	S. haematobium	summary		Pre-screen 1: case report					0		Excluded	03/06/2015
X01760	Hua, H.Y., Cao, G.Q., 2013. Diagnosis and treatment of one case of imported schistosomiasis haematobia. [Chinese]. Chinese Journal of Schistosomiasis Control 25 (3), 274+290.	S. haematobium	summary		Pre-screen 1: case report					0		Excluded	03/06/2015
X01770	Hegertun, I.E., Sulheim Gundersen, K.M., Kleppa, E., Zulu, S.G., Gundersen, S.G., Taylor, M., Kvalsvig, J.D., Kjetland, E.F., 2013. S. haematobium as a common cause of genital morbidity in girls: a cross-sectional study of children in South Africa. PLoS Negl Trop Dis 7, e2104. doi:10.1371/journal.pntd.0002104	S. haematobium	summary		Topic 1: associated morbidity and immunological responses, co-infections, risk factors	0				0		Excluded	03/06/2015
X01780	Greenberg, R.M., 2013. New approaches for understanding mechanisms of drug resistance in schistosomes. Parasitology 140 (12), 1534–1546. doi:10.1017/S0031182013000231	S. haematobium; S. mansoni	summary		Pre-screen 2: review					0		Excluded	03/06/2015
X01790	Glenn, T.C., Lance, S.L., McKee, A.M., Webster, B.L., Emery, A.M., Zerlotini, A., Oliveira, G., Rollinson, D., Faircloth, B.C., 2013. Significant variance in genetic diversity among populations of Schistosoma haematobium detected using microsatellite DNA loci from a genome-wide database. Parasit Vectors 6, 300. doi:10.1186/1756-3305-6-300	S. haematobium	summary		Pre-screen 3: in vitro/ex vivo, laboratory work, no human subject					0		Excluded	03/06/2015
X01820	Evans, D.S., King, J.D., Eigege, A., Umaru, J., Adamani, W., Alphonsus, K., Sambo, Y., Miri, E.S., Goshit, D., Ogah, G., Richards, F.O., 2013. Assessing the WHO 50% prevalence threshold in school-aged children as indication for treatment of urogenital schistosomiasis in adults in Central Nigeria. American Journal of Tropical Medicine and Hygiene 88 (3), 441–445. doi:10.4269/ajtmh.12-0511	S. haematobium	summary		Topic 5: endemicity, disease mapping, surveillance, epidemiological survey	0				0		Excluded	03/06/2015
X01830	El Ridi, R.A., Tallima, H.A., 2013. Novel therapeutic and prevention approaches for schistosomiasis: review. J Adv Res 4, 467–78. doi:10.1016/j.jare.2012.05.002	S. haematobium	summary		Pre-screen 2: review					0		Excluded	03/06/2015
X01840	Drudge-Coates, L., Turner, B., 2013. Schistosomiasis-an endemic parasitic waterborne disease. British journal of nursing (Mark Allen Publishing) 22 (9), S10, S12–14.	S. haematobium; S. mansoni	summary		Pre-screen 2: review					0		Excluded	03/06/2015
X01850	Downs, J.A., Kabangila, R., Verweij, J.J., Jaka, H., Peck, R.N., Kalluvya, S.E., Changalucha, J.M., Johnson, W.D., van Lieshout, L., Fitzgerald, D.W., 2013. Detectable urogenital schistosome DNA and cervical abnormalities 6 months after single-dose praziquantel in women with Schistosoma haematobium infection. Trop Med Int Health 18, 1090–6. doi:10.1111/tmi.12154	S. haematobium	summary		Topic 0: individual patient data for drug efficacy, with late outcome assessment	1	1	1	0	0		Excluded	03/06/2015
X01860	Da Silva, G.B., Duarte, D.B., Barros, E.J.G., De Francesco Daher, E., 2013. Schistosomiasis-associated kidney disease: A review. Asian Pacific Journal of Tropical Disease 3 (1), 79–84. doi:10.1016/S2222-1808%2813%2960018-3	S. haematobium; S. mansoni	summary		Pre-screen 2: review					0		Excluded	03/06/2015
X01870	Chung, S.D., Tsai, M.C., Lin, C.C., Lin, H.C., 2013. A case-control study on the association between bladder cancer and prior bladder calculus. BMC Cancer 13, 117. doi:10.1186/1471-2407-13-117	S. haematobium	summary		Topic 1: associated morbidity and immunological responses, co-infections, risk factors	0				0		Excluded	03/06/2015
X01880	Chipeta, M.G., Ngwira, B., Kazembe, L.N., 2013. Analysis of Schistosomiasis haematobium infection prevalence and intensity in Chikhwawa, Malawi: an application of a two part model. PLoS Negl Trop Dis 7, e2131. doi:10.1371/journal.pntd.0002131	S. haematobium	summary		Topic 4: cost-effectiveness, modelling, projections and simulations in silico	0				0		Excluded	03/06/2015
X01900	Barry, M.A., Simon, G.G., Mistry, N., Hotez, P.J., 2013. Global trends in neglected tropical disease control and elimination: Impact on child health. Archives of Disease in Childhood 98 (8), 635–641. doi:10.1136/archdischild-2012-302338	S. haematobium; S. mansoni	summary		Pre-screen 2: review					0		Excluded	03/06/2015
X01910	Antony, J.S., Ojurongbe, O., van Tong, H., Ouf, E.A., Engleitner, T., Akindele, A.A., Sina-Agbaje, O.R., Adeyeba, A.O., Kremsner, P.G., Velavan, T.P., 2013. Mannose-binding lectin and susceptibility to schistosomiasis. J Infect Dis 207, 1675–83. doi:10.1093/infdis/jit081	S. haematobium	summary		Topic 1: associated morbidity and immunological responses, co-infections, risk factors	0				0		Excluded	03/06/2015
X01920	Al-Waleedi, A.A., El-Nimr, N.A., Hasab, A.A., Bassiouny, H.K., Al-Shibani, L.A., 2013. Urinary schistosomiasis among schoolchildren in Yemen: prevalence, risk factors, and the effect of a chemotherapeutic intervention. J Egypt Public Health Assoc 88, 130–6. doi:10.1097/01.epx.0000441277.96615.96	S. haematobium	summary		Topic 0: individual patient data for drug efficacy, with late outcome assessment	1	1	1	0	0		Excluded	03/06/2015
X01930	Knopp, S., Person, B., Ame, S.M., Mohammed, K.A., Ali, S.M., Khamis, I.S., Rabone, M., Allan, F., Gouvras, A., Blair, L., Fenwick, A., Utzinger, J., Rollinson, D., 2013. Elimination of schistosomiasis transmission in Zanzibar: baseline findings before the onset of a randomized intervention trial. PLoS Negl Trop Dis 7, e2474. doi:10.1371/journal.pntd.0002474	S. haematobium; S. japonicum	full text	24147165	Topic 5: endemicity, disease mapping, surveillance, epidemiological survey	0				0	X01930; X02180; X02190	Excluded	15/06/2015
X01940	Zheng, Y.L., Amr, S., Saleh, D.A., Dash, C., Ezzat, S., Mikhail, N.N., Gouda, I., Loay, I., Hifnawy, T., Abdel-Hamid, M., Khaled, H., Wolpert, B., Abdel-Aziz, M.A., Loffredo, C.A., 2012. Urinary bladder cancer risk factors in Egypt: a multicenter case-control study. Cancer Epidemiol Biomarkers Prev 21, 537–46. doi:10.1158/1055-9965.epi-11-0589	S. haematobium	summary		Topic 1: associated morbidity and immunological responses, co-infections, risk factors	0				0		Excluded	04/06/2015
X01950	Wikman-Jorgensen, P.E., Henriquez-Camacho, C.A., Serrano-Villar, S., Perez-Molina, J.A., 2012. The role of artesunate for the treatment of urinary schistosomiasis in schoolchildren: a systematic review and meta-analysis. Pathog Glob Health 106, 397–404. doi:10.1179/2047773212y.0000000038	S. haematobium	summary		Pre-screen 2: review					0		Excluded	04/06/2015
X01960	Webb, E.L., Ekii, A.O., Pala, P., 2012. Epidemiology and immunology of helminth-HIV interactions. Current Opinion in HIV and AIDS 7 (3), 245–253. doi:10.1097/COH.0b013e32835210cd	S. haematobium	summary		Pre-screen 2: review					0		Excluded	04/06/2015
X01970	Wang, X., Gurarie, D., Mungai, P.L., Muchiri, E.M., Kitron, U., King, C.H., 2012. Projecting the Long-Term Impact of School- or Community-Based Mass-Treatment Interventions for Control of Schistosoma Infection. PLoS neglected tropical diseases 6 (11). doi:10.1371/journal.pntd.0001903	S. haematobium	summary		Topic 4: cost-effectiveness, modelling, projections and simulations in silico	0				0		Excluded	04/06/2015
X01980	Wang, W., Wang, L., Liang, Y.S., 2012. Susceptibility or resistance of praziquantel in human schistosomiasis: a review. Parasitol Res 111, 1871–7. doi:10.1007/s00436-012-3151-z	S. haematobium; S. japonicum; S. mansoni	summary		Pre-screen 2: review					0		Excluded	04/06/2015
X01990	Vale, T.C., De Sousa-Pereira, S.R., Ribas, J.G.R., Lambertucci, J.R., 2012. Neuroschistosomiasis mansoni: Literature Review and Guidelines. Neurologist 18 (6), 333–342. doi:10.1097/NRL.0b013e3182704d1e	S. haematobium; S. mansoni	summary		Pre-screen 2: review					0		Excluded	04/06/2015
X02000	Tine, R.C., Ndiaye, M., Hansson, H.H., Ndour, C.T., Faye, B., Alifrangis, M., Sylla, K., Ndiaye, J.L., Magnussen, P., Bygbjerg, I.C., Gaye, O., 2012. The association between malaria parasitaemia, erythrocyte polymorphisms, malnutrition and anaemia in children less than 10 years in Senegal: a case control study. BMC Res Notes 5, 565. doi:10.1186/1756-0500-5-565	S. haematobium; S. mansoni	summary		Topic 1: associated morbidity and immunological responses, co-infections, risk factors	0				0		Excluded	04/06/2015
X02010	Tchuente, L.A.T., Ngassam, R.I.K., Sumo, L., Ngassam, P., Noumedem, C.D., Nzu, D.D.L., Dankoni, E., Kenfack, C.M., Gipwe, N.F., Akame, J., Tarini, A., Zhang, Y., Angwafo, I.F.F., 2012. Mapping of schistosomiasis and soil-transmitted helminthiasis in the regions of centre, East and West Cameroon. PLoS neglected tropical diseases 6 (3). doi:10.1371/journal.pntd.0001553	S. haematobium; S. mansoni	summary		Topic 5: endemicity, disease mapping, surveillance, epidemiological survey	0				0		Excluded	04/06/2015
X02030	Schur, N., Vounatsou, P., Utzinger, J., 2012. Determining Treatment Needs at Different Spatial Scales Using Geostatistical Model-Based Risk Estimates of Schistosomiasis. PLoS neglected tropical diseases 6 (9). doi:10.1371/journal.pntd.0001773	S. haematobium	summary		Topic 4: cost-effectiveness, modelling, projections and simulations in silico	0				0		Excluded	04/06/2015
X02040	Salim, A.D., Arbab, M.A., El Hassan, L.A., El Hassan, A.M., 2012. Schistosomiasis of the spinal cord: Report of 5 cases from Sudan. Eastern Mediterranean Health Journal 18 (3), 294–297.	S. haematobium; S. mansoni	summary		Pre-screen 1: case report					0		Excluded	04/06/2015
X02060	Ross, A.G., McManus, D.P., Farrar, J., Hunstman, R.J., Gray, D.J., Li, Y.S., 2012. Neuroschistosomiasis. J Neurol 259, 22–32. doi:10.1007/s00415-011-6133-7	S. haematobium; S. japonicum; S. mansoni	summary		Pre-screen 2: review					0		Excluded	04/06/2015
X02070	Qazi, A., Stahlschmidt, J., Subramaniam, R., 2012. Urinary schistosomiasis in children in the United Kingdom. Journal of Pediatric Urology 8 (4), 438–441. doi:10.1016/j.jpurol.2011.11.008	S. haematobium	summary		Pre-screen 1: case report					0		Excluded	04/06/2015
X02080	Pavlin, B.I., Kozarsky, P., Cetron, M.S., 2012. Acute pulmonary schistosomiasis in travelers: case report and review of the literature. Travel Med Infect Dis 10, 209–19. doi:10.1016/j.tmaid.2012.06.001	S. haematobium; S. japonicum; S. mansoni	summary		Pre-screen 1: case report					0		Excluded	04/06/2015
X02090	Olajide, A.O., Olajide, F.O., Aremu, A.A., Komolafe, A.O., 2012. Ureteric obstruction secondary to schistosomiasis 2 years after praziquantel therapy: a case report. The Pan African medical journal 12, 32.	S. haematobium	summary		Pre-screen 1: case report					0		Excluded	04/06/2015
X02100	Ogbonna, C.C., Dori, G.U., Nweze, E.I., Muoneke, G., Nwankwo, I.E., Akputa, N., 2012. Comparative analysis of urinary schistosomiasis among primary school children and rural farmers in Obollo-Eke, Enugu State, Nigeria: implications for control. Asian Pac J Trop Med 5, 796–802. doi:10.1016/s1995-7645(12)60146-1	S. haematobium	summary		Topic 2: diagnostic approach, prevalence estimation method	0				0		Excluded	04/06/2015
X02110	Neumayr, A.L.C., Tschirky, B., Warren, A., Hatz, C.F.R., Blum, J.A., 2012. Acute febrile respiratory reaction after praziquantel treatment during asymptomatic late form of acute schistosomiasis. Journal of Travel Medicine 19 (4), 264–267. doi:10.1111/j.1708-8305.2012.00626.x	S. haematobium; S. mansoni	summary		Pre-screen 1: case report					0		Excluded	04/06/2015
X02120	Nausch, N., Louis, D., Lantz, O., Peguillet, I., Trottein, F., Chen, I.Y., Appleby, L.J., Bourke, C.D., Midzi, N., Mduluza, T., Mutapi, F., 2012. Age-related patterns in human myeloid dendritic cell populations in people exposed to Schistosoma haematobium infection. PLoS Negl Trop Dis 6, e1824. doi:10.1371/journal.pntd.0001824	S. haematobium	summary		Topic 1: associated morbidity and immunological responses, co-infections, risk factors	0				0		Excluded	04/06/2015
X02130	Mutapi, F., 2012. Helminth parasite proteomics: From experimental models to human infections. Parasitology 139 (9), 1195–1204. doi:10.1017/S0031182011002423	S. haematobium; S. japonicum	summary		Pre-screen 2: review					0		Excluded	04/06/2015
X02140	MacConnachie, A., 2012. Schistosomiasis. Journal of the Royal College of Physicians of Edinburgh 42 (1), 47–50. doi:10.4997/JRCPE.2012.111	S. haematobium; S. mansoni	summary		Pre-screen 2: review					0		Excluded	04/06/2015
X02150	Liu, R., Dong, H.F., Jiang, M.S., 2012. Artemisinin: the gifts from traditional Chinese medicine not only for malaria control but also for schistosomiasis control. Parasitol Res 110, 2071–4. doi:10.1007/s00436-011-2707-7	S. haematobium; S. japonicum; S. mansoni	summary		Pre-screen 2: review					0		Excluded	04/06/2015
X02160	Landoure, A., Dembele, R., Goita, S., Kane, M., Tuinsma, M., Sacko, M., Toubali, E., French, M.D., Keita, A.D., Fenwick, A., Traore, M.S., Zhang, Y., 2012. Significantly reduced intensity of infection but persistent prevalence of schistosomiasis in a highly endemic region in Mali after repeated treatment. PLoS neglected tropical diseases 6 (7). doi:10.1371/journal.pntd.0001774	S. haematobium; S. mansoni	summary		Topic 0: individual patient data for drug efficacy, with late outcome assessment	1	1	1	0	0		Excluded	04/06/2015
X02170	Kosinski, K.C., Adjei, M.N., Bosompem, K.M., Crocker, J.J., Durant, J.L., Osabutey, D., Plummer, J.D., Stadecker, M.J., Wagner, A.D., Woodin, M., Gute, D.M., 2012. Effective control of Schistosoma haematobium infection in a Ghanaian community following installation of a water recreation area. PLoS Negl Trop Dis 6, e1709. doi:10.1371/journal.pntd.0001709	S. haematobium	summary		Topic 5: endemicity, disease mapping, surveillance, epidemiological survey	0				0		Excluded	04/06/2015
X02180	Knopp, S., Mohammed, K.A., Ali, S.M., Khamis, I.S., Ame, S.M., Albonico, M., Savioli, L., Fenwick, A., Utzinger, J., Colley, D., Person, B., Rollinson, D., 2012. Schistosomiasis elimination in zanzibar (unguja and pemba islands): Design and implementation of an integrated multidisciplinary program. American Journal of Tropical Medicine and Hygiene Conference: 61st Annual Meeting of the American S…	S. haematobium	summary		Pre-screen 0: conference prior 2014					0	X01930; X02180; X02190	Excluded	15/06/2015
X02190	Knopp, S., Mohammed, K.A., Ali, S.M., Khamis, I.S., Ame, S.M., Albonico, M., Gouvras, A., Fenwick, A., Savioli, L., Colley, D.G., Utzinger, J., Person, B., Rollinson, D., 2012. Study and implementation of urogenital schistosomiasis elimination in Zanzibar (Unguja and Pemba islands) using an integrated multidisciplinary approach. BMC Public Health 12, 930. doi:10.1186/1471-2458-12-930	S. haematobium	full text	not found	Topic 0: individual patient data for drug efficacy, with late outcome assessment	1	1	1	0	0	X01930; X02180; X02190	Excluded	15/06/2015
X02200	Kjetland, E.F., Leutscher, P.D.C., Ndhlovu, P.D., 2012. A review of female genital schistosomiasis. Trends in Parasitology 28 (2), 58–65. doi:10.1016/j.pt.2011.10.008	S. haematobium	summary		Pre-screen 2: review					0		Excluded	04/06/2015
X02210	Keiser, J., Silue, K.D., Adiossan, L.K., Utzinger, J., N'Goran, E.K., 2012. Mefloquine-praziquantel for the treatment of schistosoma haematobium infections in school-aged children in Cote d’Ivoire. American Journal of Tropical Medicine and Hygiene Conference: 61st Annual Meeting of the American Society of Tropical Medicine and Hygiene, ASTMH 2012 Atlanta, GA United States. Conference Start: 20121…	S. haematobium; MFQ/OXA	summary		Pre-screen 0: conference prior 2014					0	X00980; X02210	Excluded	12/06/2015
X02220	Ibironke, O., Koukounari, A., Asaolu, S., Moustaki, I., Shiff, C., 2012. Validation of a new test for Schistosoma haematobium based on detection of Dra1 DNA fragments in urine: Evaluation through latent class analysis. PLoS neglected tropical diseases 6 (1). doi:10.1371/journal.pntd.0001464	S. haematobium	full text	22235360	none	1	1	1	1	1		Analysed	15/06/2015
X02230	Hodges, M.H., Magalhaes, R.J., Paye, J., Koroma, J.B., Sonnie, M., Clements, A., Zhang, Y., 2012. Combined spatial prediction of schistosomiasis and soil-transmitted helminthiasis in sierra leone: A tool for integrated disease control. PLoS neglected tropical diseases 6 (6). doi:10.1371/journal.pntd.0001694	S. haematobium; S. mansoni	summary		Topic 5: endemicity, disease mapping, surveillance, epidemiological survey	0				0		Excluded	04/06/2015
X02240	Emukah, E., Gutman, J., Eguagie, J., Miri, E.S., Yinkore, P., Okocha, N., Jibunor, V., Nebe, O., Nwoye, A.I., Richards, F.O., 2012. Urine heme dipsticks are useful in monitoring the impact of Praziquantel treatment on Schistosoma haematobium in sentinel communities of Delta State, Nigeria. Acta tropica 122 (1), 126–131. doi:10.1016/j.actatropica.2012.01.002	S. haematobium	full text	22245148	Topic 0: individual patient data for drug efficacy, with late outcome assessment	1	1	1	0	0		Excluded	04/06/2015
X02250	Ekpo, U.F., Oluwole, A.S., Abe, E.M., Etta, H.E., Olamiju, F., Mafiana, C.F., 2012. Schistosomiasis in infants and pre-school-aged children in sub-Saharan Africa: Implication for control. Parasitology 139 (7), 835–841. doi:10.1017/S0031182012000029	S. haematobium; S. japonicum; S. mansoni	summary		Pre-screen 2: review					0		Excluded	04/06/2015
X02260	Downs, P.W., Kabore, A., Biritwum, N.K., Magalhaes, R.J., Zhang, Y., Ottesen, E.A., 2012. Predictive mapping vs. Empiric assessment of schistosomiasis: Implications for treatment projections in Ghana. American Journal of Tropical Medicine and Hygiene Conference: 61st Annual Meeting of the American Society of Tropical Medicine and Hygiene, ASTMH 2012 Atlanta, GA United States. Conference Start: 20…	S. haematobium	summary		Pre-screen 0: conference prior 2014					0		Excluded	04/06/2015
X02270	Diallo, M., Niang, S.O., Faye, P.M., Ly, F., Ba, A., Diop, A., Gaye, A.M., Diatta, B.A., Thiam, I., Ndiaye, M., Diop, N.G., Dieng, M.T., Kane, A., 2012. Schistosoma-induced granulomatous panniculitis. An unusual presentation of cutaneous schistosomiasis. [French]. Annales de Dermatologie et de Venereologie 139 (2), 132–136. doi:10.1016/j.annder.2011.10.410	S. haematobium; S. mansoni	summary		Pre-screen 1: case report					0		Excluded	04/06/2015
X02290	Cody, J.D., Nabi, G., Dublin, N., McClinton, S., Neal, D.E., Pickard, R., Yong, S.M., 2012. Urinary diversion and bladder reconstruction/replacement using intestinal segments for intractable incontinence or following cystectomy. Cochrane Database Syst Rev 2, CD003306. doi:10.1002/14651858.CD003306.pub2	S. haematobium; S. mansoni	summary		Pre-screen 2: review					0		Excluded	04/06/2015
X02300	Cioli, D., Basso, A., Valle, C., Pica-Mattoccia, L., 2012. Decades down the line: The viability of praziquantel for future schistosomiasis treatment. Expert Review of Anti-Infective Therapy 10 (8), 835–837. doi:10.1586/eri.12.70	S. haematobium; S. japonicum; S. mansoni	summary		Pre-screen 2: review					0		Excluded	04/06/2015
X02310	Chen, W., Flynn, E.A., Shreefter, M.J., Blagg, N.A., 2012. Schistosomiasis: An unusual finding of the cervix. Obstetrics and Gynecology 119 (2 PART 2), 472–475. doi:10.1097/AOG.0b013e31822da6a4	S. haematobium	summary		Pre-screen 1: case report					0		Excluded	04/06/2015
X02320	Carod Artal, F.J., 2012. Cerebral and spinal schistosomiasis. Current Neurology and Neuroscience Reports 12 (6), 666–674. doi:10.1007/s11910-012-0305-4	S. haematobium; S. japonicum; S. mansoni	summary		Pre-screen 2: review					0		Excluded	04/06/2015
X02330	Bedoya del Campillo, A., Martinez-Carpio, P.A., Leal, M.J., Lleopart, N., 2012. [Diagnosis and treatment of bladder schistosomiasis from penitentiary primary care: case report]. [Spanish]. Revista espanola de sanidad penitenciaria 14 (2), 62–66.	S. haematobium	summary		Pre-screen 1: case report					0		Excluded	04/06/2015
X02340	Banwat, M.E., Ogbonna, C., Daboer, J.C., Chingle, M.P., Envuladu, E.A., Audu, S., Lar, L.A., 2012. Prevalence of urinary schistosomiasis in school-aged children in Langai, Plateau State: pre- and post-intervention. Niger J Med 21, 146–9.	S. haematobium	summary	23311180	none	1	1	1	1	1		Inaccessible	15/06/2015
X02350	Ba, M.C., Thiam, A.B., Ndoye, N., Wahab, I., Thioub, M., Sakho, Y., Badiane, S.B., 2012. Schistosoma haematobium, a rare aetiology of spinal cord compression. [French]. Neurochirurgie 58 (4), 272–274. doi:10.1016/j.neuchi.2012.04.003	S. haematobium	summary		Pre-screen 1: case report					0		Excluded	04/06/2015
X02360	Ayoya, M.A., Spiekermann-Brouwer, G.M., Traore, A.K., Garza, C., 2012. Effect on school attendance and performance of iron and multiple micronutrients as adjunct to drug treatment of Schistosoma-infected anemic schoolchildren. Food Nutr Bull 33, 235–41.	S. haematobium	summary		Topic 3: behaviour, education, qualitative research, implementation piloting and safety	1	1	0		0	X02360; X06150	Excluded	15/06/2015
X02380	Ahmed, A.M., Abbas, H., Mansour, F.A., Gasim, G.I., Adam, I., 2012. Schistosoma haematobium infections among schoolchildren in central Sudan one year after treatment with praziquantel. Parasit Vectors 5, 108. doi:10.1186/1756-3305-5-108	S. haematobium	summary		Topic 0: individual patient data for drug efficacy, with late outcome assessment	1	1	1	0	0		Excluded	04/06/2015
X02390	Abdou, A., Tligui, M., Le Loup, G., Raynal, G., 2012. [A western cohort of urinary schistosomiasis]. Prog Urol 22, 598–601. doi:10.1016/j.purol.2012.03.004	S. haematobium	summary		Topic 1: associated morbidity and immunological responses, co-infections, risk factors	0				0		Excluded	04/06/2015
X02400	Xiang, J.J., Cheng, B.J., Tian, F., Li, M., Jiang, X.F., Zhao, H.C., Hu, X.M., Xiao, B.L., Xie, J.P., Shrestha, A., 2015. Perforation of small bowel caused by Schistosoma japonicum?: A case report. World Journal of Gastroenterology 21 (9), 2862–2864. doi:10.3748/wjg.v21.i9.2862	S. japonicum	summary		Pre-screen 1: case report					0		Excluded	04/06/2015
X02430	Zimmerman, E., Rose, M., Hsu, L., Golby, A., Folkerth, R., Santagata, S., Milner, D., Ramkissoon, S., 2014. A young woman with seizures: A case of neuroschistosomiasis. Neurology. Conference: 66th American Academy of Neurology Annual Meeting, AAN 82.	S. japonicum; S. mansoni	summary		Pre-screen 1: case report					0		Excluded	04/06/2015
X02440	Zhong, F., Liu, C., Zhang, X., 2014. Guideline adherence for the treatment of advanced schistosomiasis japonica in Hubei, China. Parasitology Research 113 (12), 4535–4541. doi:10.1007/s00436-014-4143-y	S. japonicum	summary		Topic 3: behaviour, education, qualitative research, implementation piloting and safety	0				0		Excluded	04/06/2015
X02450	Yu, Q., Yang, H., Guan, F., Feng, Y., Yang, X., Zhu, Y., 2014. Detection of IgG in sera of patients with schistosomiasis japonica by developing magnetic affinity enzyme-linked immunoassay based on recombinant 14-3-3 protein. Trans R Soc Trop Med Hyg 108, 37–41. doi:10.1093/trstmh/trt097	S. japonicum	summary		Topic 2: diagnostic approach, prevalence estimation method	0				0		Excluded	04/06/2015
X02460	Wang, W., Dai, J.R., Liang, Y.S., 2014. Apropos: factors impacting on progress towards elimination of transmission of schistosomiasis japonica in China. Parasit Vectors 7, 408. doi:10.1186/1756-3305-7-408	S. japonicum	summary		Pre-screen 2: review					0		Excluded	04/06/2015
X02480	Olveda, D.U., Li, Y., Olveda, R.M., Lam, A.K., McManus, D.P., Chau, T.N., Harn, D.A., Williams, G.M., Gray, D.J., Ross, A.G., 2014. Bilharzia in the Philippines: past, present, and future. Int J Infect Dis 18, 52–6. doi:10.1016/j.ijid.2013.09.011	S. japonicum; S. mansoni	summary		Pre-screen 2: review					0		Excluded	04/06/2015
X02520	Gray, D.J., Li, Y.S., Williams, G.M., Zhao, Z.Y., Harn, D.A., Li, S.M., Ren, M.Y., Feng, Z., Guo, F.Y., Guo, J.G., Zhou, J., Dong, Y.L., Li, Y., Ross, A.G., McManus, D.P., 2014. A multi-component integrated approach for the elimination of schistosomiasis in the People’s Republic of China: Design and baseline results of a 4-year cluster-randomised intervention trial. International Journal for Para…	S. japonicum	full text	24929133	Topic 0: individual patient data for drug efficacy, with late outcome assessment	1	1	1	0	0		Excluded	17/06/2015
X02530	Chen, Y.Y., Liu, J.B., Huang, X.B., Cai, S.X., Su, Z.M., Zhong, R., Zou, L., Miao, X.P., 2014. New integrated strategy emphasizing infection source control to curb Schistosomiasis japonica in a marshland area of Hubei Province, China: findings from an eight-year longitudinal survey. PLoS One 9, e89779. doi:10.1371/journal.pone.0089779	S. japonicum	summary		Topic 0: individual patient data for drug efficacy, with late outcome assessment	1	1	1	0	0		Excluded	04/06/2015
X02550	Zheng, Q., Vanderslott, S., Jiang, B., Xu, L.L., Liu, C.S., Huo, L.L., Duan, L.P., Wu, N.B., Li, S.Z., Xia, Z.G., Wu, W.P., Hu, W., Zhang, H.B., 2013. Research gaps for three main tropical diseases in the People’s Republic of China. Infectious Diseases of Poverty 2 (1). doi:10.1186/2049-9957-2-15	S. japonicum	summary		Pre-screen 2: review					0		Excluded	04/06/2015
X02560	Yang, L., Liu, J.J., 2013. [Application of clinical nursing path in standard management of advanced schistosomiasis patients with splenomegaly]. Zhongguo Xue Xi Chong Bing Fang Zhi Za Zhi 25, 184–6.	S. japonicum	summary		Pre-screen 4: no Schistosoma spp. infection, no antischistosomal drug delivery, non-endemic setting					0		Excluded	17/06/2015
X02580	Wu, W., Huang, Y., 2013. Application of praziquantel in schistosomiasis japonica control strategies in China. Parasitol Res 112, 909–15. doi:10.1007/s00436-013-3303-9	S. japonicum	summary		Pre-screen 2: review					0		Excluded	04/06/2015
X02590	Wu, H.W., Pond-Tor, S., Jiz, M., Acosta, L., Raj, D.K., Jolly, G., Friedman, J.F., Kurtis, J.D., 2013. IgE anti-Sj6-8 antibodies predict resistance to reinfection with schistosoma japonicum. American Journal of Tropical Medicine and Hygiene Conference: 62nd Annual Meeting of the American Society of Tropical Medicine and Hygiene, ASTMH 2012 Washington, DC United States. Conference Start: 20131113 …	S. japonicum	summary		Pre-screen 0: conference prior 2014					0		Excluded	04/06/2015
X02600	Wang, S., Carlton, E.J., Chen, L., Liu, Y., Spear, R.C., 2013. Evaluation of an educational intervention on villagers’ knowledge, attitude and behaviour regarding transmission of Schistosoma japonicum in Sichuan province, China. Acta Trop 127, 226–35. doi:10.1016/j.actatropica.2013.05.009	S. japonicum	summary		Topic 3: behaviour, education, qualitative research, implementation piloting and safety	0				0		Excluded	04/06/2015
X02610	Wang, J., Zhao, F., Yu, C.X., Xiao, D., Song, L.J., Yin, X.R., Shen, S., Hua, W.Q., Zhang, J.Z., Zhang, H.F., He, L.H., Qian, C.Y., Zhang, W., Xu, Y.L., Yang, J., 2013. Identification of proteins inducing short-lived antibody responses from excreted/secretory products of Schistosoma japonicum adult worms by immunoproteomic analysis. Journal of Proteomics 87, 53–67. doi:10.1016/j.jprot.2013.05.003	S. japonicum	summary		Pre-screen 3: in vitro/ex vivo, laboratory work, no human subject					0		Excluded	04/06/2015
X02620	Wan, C., Liu, Y., Tu, X.M., Zhang, Y.Y., Xu, J.M., Lin, D.D., Luo, J.P., Chen, F., Wu, H.W., 2013. A cellular automaton model of Schistosoma japonicum infection. Acta Trop 126, 256–64. doi:10.1016/j.actatropica.2013.02.012	S. japonicum	summary		Topic 4: cost-effectiveness, modelling, projections and simulations in silico	0				0		Excluded	04/06/2015
X02630	Su, J., Lu, D.B., Zhou, X., Wang, S.R., Zhuge, H.X., 2013. Control efficacy of annual community-wide treatment against Schistosoma japonicum in China: a meta-analysis. PLoS One 8, e78509. doi:10.1371/journal.pone.0078509	S. japonicum	summary		Pre-screen 2: review					0		Excluded	04/06/2015
X02640	Rollinson, D., Knopp, S., Levitz, S., Stothard, J.R., Tchuem Tchuente, L.A., Garba, A., Mohammed, K.A., Schur, N., Person, B., Colley, D.G., Utzinger, J., 2013. Time to set the agenda for schistosomiasis elimination. Acta Trop 128, 423–40. doi:10.1016/j.actatropica.2012.04.013	S. japonicum	summary		Pre-screen 2: review					0		Excluded	04/06/2015
X02650	Okamoto, K., Brown, J.D., 2013. Hepatosplenic schistosomiasis presenting as spontaneous hemoperitoneum in a Filipino immigrant. Am J Med Sci 346, 334–7. doi:10.1097/MAJ.0b013e31828f4bee	S. japonicum	summary		Pre-screen 1: case report					0		Excluded	04/06/2015
X02660	Nobrega de Sousa, T., de Menezes Neto, A., Alves de Brito, C.F., 2013. “Omics” in the study of the major parasitic diseases malaria and schistosomiasis. Infection, Genetics and Evolution 19, 258–273. doi:10.1016/j.meegid.2013.07.008	S. japonicum	summary		Pre-screen 2: review					0		Excluded	04/06/2015
X02680	Lu, D.B., Zhou, L., Li, Y., 2013. Improving Access to Anti-Schistosome Treatment and Care in Nonendemic Areas of China: Lessons from One Case of Advanced Schistosomiasis Japonica. PLoS neglected tropical diseases 7 (1). doi:10.1371/journal.pntd.0001960	S. japonicum	summary		Pre-screen 1: case report					0		Excluded	04/06/2015
X02690	Liu, J., Dyer, D.H., Cheng, J., Wang, J., Wang, S., Yang, Z., Wang, X., Hu, W., 2013. Aldose reductase from Schistosoma japonicum: Crystallization and structure-based inhibitor screening for discovering antischistosomal lead compounds. Parasites and Vectors 6 (1). doi:10.1186/1756-3305-6-162	S. japonicum	summary		Pre-screen 3: in vitro/ex vivo, laboratory work, no human subject					0		Excluded	04/06/2015
X02700	Li, Y.C., 2013. A clinical study on lamivudine treatment for advanced schistosomisis with Chronic B Hepatits. [Chinese]. Chinese Journal of Schistosomiasis Control 25 (5), 548–549+551.	S. japonicum	summary		Topic 1: associated morbidity and immunological responses, co-infections, risk factors	0				0		Excluded	17/06/2015
X02710	Kong, D.R., Ma, C., Wang, M., Wang, J.G., Chen, C., Zhang, L., Hao, J.H., Li, P., Xu, J.M., 2013. Effects of propranolol or propranolol plus isosorbide-5-mononitrate on variceal pressure in schistosomiasis. World J Gastroenterol 19, 4228–33. doi:10.3748/wjg.v19.i26.4228	S. japonicum	full text	not found	Pre-screen 4: no Schistosoma spp. infection, no antischistosomal drug delivery, non-endemic setting					0		Excluded	17/06/2015
X02740	Huang, L.H., Qiu, Y.W., Hua, H.Y., Niu, X.H., Wu, P.F., Wu, H.Y., Zhu, H.Y., Yang, X.J., Yao, S.Z., Li, Y.G., 2013. The efficacy and safety of entecavir in patients with advanced schistosomiasis co-infected with hepatitis B virus. International journal of infectious diseases e606–e609. doi:10.1016/j.ijid.2013.01.023	S. japonicum	summary		Topic 1: associated morbidity and immunological responses, co-infections, risk factors	0				0		Excluded	17/06/2015
X02750	Hong, X.C., Xu, X.J., Chen, X., Li, Y.S., Yu, C.H., Yuan, Y., Chen, Y.Y., Li, R.D., Qiu, J., Liu, Z.C., Yi, P., Ren, G.H., He, H.B., 2013. Assessing the effect of an integrated control strategy for schistosomiasis japonica emphasizing bovines in a marshland area of Hubei Province, China: a cluster randomized trial. PLoS neglected tropical diseases e2122. doi:10.1371/journal.pntd.0002122	S. japonicum	summary		Topic 5: endemicity, disease mapping, surveillance, epidemiological survey	1	0	0	0	0		Excluded	04/06/2015
X02760	He, X., Sai, X., Chen, C., Zhang, Y., Xu, X., Zhang, D., Pan, W., 2013. Host serum miR-223 is a potential new biomarker for Schistosoma japonicum infection and the response to chemotherapy. Parasit Vectors 6, 272. doi:10.1186/1756-3305-6-272	S. japonicum	full text	PMC3856452	Pre-screen 3: in vitro/ex vivo, laboratory work, no human subject					0		Excluded	04/06/2015
X02770	Coyle, C.M., 2013. Schistosomiasis of the nervous system. Handb Clin Neurol 114, 271–81. doi:10.1016/b978-0-444-53490-3.00022-4	S. japonicum	summary		Pre-screen 2: review					0		Excluded	04/06/2015
X02780	Cheng, Y., Chen, X., Song, W., Kong, Z., Li, P., Liu, Y., 2013. Contribution of silver ions to the inhibition of infectivity of Schistosoma japonicum cercariae caused by silver nanoparticles. Parasitology 617–25. doi:10.1017/S0031182012002211	S. japonicum	summary		Pre-screen 3: in vitro/ex vivo, laboratory work, no human subject					0		Excluded	04/06/2015
X02790	Chai, J.Y., 2013. Praziquantel treatment in trematode and cestode infections: An update. Infection and Chemotherapy 45 (1), 32–43. doi:10.3947/ic.2013.45.1.32	S. japonicum; S. mansoni	summary		Pre-screen 2: review					0		Excluded	04/06/2015
X02800	Carlton, E.J., Hubbard, A., Wang, S., Spear, R.C., 2013. Repeated Schistosoma japonicum infection following treatment in two cohorts: evidence for host susceptibility to helminthiasis? PLoS Negl Trop Dis 7, e2098. doi:10.1371/journal.pntd.0002098	S. japonicum	summary		Topic 0: individual patient data for drug efficacy, with late outcome assessment	1	1	1	0	0		Excluded	04/06/2015
X02810	Bieri, F.A., Gray, D.J., Williams, G.M., Raso, G., Li, Y.S., Yuan, L.P., He, Y.K., Li, R.S., Guo, F.Y., Li, S.M., McManus, D.P., 2013. Health-Education Package to Prevent Worm Infections in Chinese Schoolchildren. New England Journal of Medicine 368, 1603–1612. doi:10.1056/NEJMoa1204885	S. japonicum	summary		Pre-screen 4: no Schistosoma spp. infection, no antischistosomal drug delivery, non-endemic setting					0		Excluded	04/06/2015
X02820	Zhou, Y.B., Liang, S., Jiang, Q.W., 2012. Factors impacting on progress towards elimination of transmission of schistosomiasis japonica in China. Parasit Vectors 5, 275. doi:10.1186/1756-3305-5-275	S. japonicum	summary		Pre-screen 2: review					0		Excluded	04/06/2015
X02830	Wu, L., Wu, M., Tian, D., Chen, S., Liu, B., Chen, Q., Wang, J., Cai, Q., Ji, B., Wang, L., Zhang, S., Ruan, D., Zhu, X., Guo, Z., 2012. Clinical and Imaging Characteristics of Cerebral Schistosomiasis. Cell Biochemistry and Biophysics 62 (2), 289–295. doi:10.1007/s12013-011-9294-1	S. japonicum	summary		Pre-screen 1: case report					0		Excluded	04/06/2015
X02840	Wright, G., Wilmore, S., Makanyanga, J., McKerrell, T., Watkins, J., Patch, D., Burroughs, A.K., 2012. Liver transplant for adult hemophagocytic lymphohistiocytosis: Case report and literature review. Experimental and Clinical Transplantation 10 (5), 508–512. doi:10.6002/ect.2011.0204	S. japonicum	summary		Pre-screen 1: case report					0		Excluded	04/06/2015
X02850	Wei, W., Liang, Y., 2012. Praziquantel resistance is experimentally induced in schistosoma Japonicum. American Journal of Tropical Medicine and Hygiene Conference: 61st Annual Meeting of the American Society of Tropical Medicine and Hygiene, ASTMH 2012 Atlanta, GA United States. Conference Start: 20121111 Conference End: 20121115. Conference Publication: (var.pagings). 87 (5 SUPPL. 1), 160.	S. japonicum	summary		Pre-screen 0: conference prior 2014					0		Excluded	04/06/2015
X02870	Wang, W., Li, H.J., Liang, Y.S., Qu, G.L., Li, Y.Z., Xing, Y.T., Qian, K., Jia, Y., Yang, Z.K., Wang, F., Dai, J.R., 2012. [Studies on resistance of Schistosoma to praziquantel XIIV sensitivity of Schistosoma japonicum to praziquantel in marshland and lake endemic regions of Chinese Mainland]. Zhongguo Xue Xi Chong Bing Fang Zhi Za Zhi 24, 505–9.	S. japonicum	summary		Pre-screen 3: in vitro/ex vivo, laboratory work, no human subject					0		Excluded	04/06/2015
X02880	Wang, W., Dai, J.R., Li, H.J., Shen, X.H., Liang, Y.S., 2012. The sensitivity of Schistosoma japonicum to praziquantel: a field evaluation in areas with low endemicity of China. Am J Trop Med Hyg 86, 834–6. doi:10.4269/ajtmh.2012.11-0701	S. japonicum	full text	22556083	none	1	1	1	1	1		Analysed	15/06/2015
X02890	Wan, H., Masataka, H., Zhang, L.P., Zheng, D.F., 2012. Pseudotumoral form of neuroschistosomiasis: report of three cases in Ganzi, China. Am J Trop Med Hyg 86, 268–72. doi:10.4269/ajtmh.2012.11-0507	S. japonicum	summary		Pre-screen 1: case report					0		Excluded	04/06/2015
X02900	Spear, R.C., 2012. Internal versus external determinants of Schistosoma japonicum transmission in irrigated agricultural villages. J R Soc Interface 9, 272–82. doi:10.1098/rsif.2011.0285	S. japonicum	summary		Topic 1: associated morbidity and immunological responses, co-infections, risk factors	0				0		Excluded	04/06/2015
X02910	Russell, S.L., McFerran, N.V., Moore, C.M., Tsang, Y., Glass, P., Hoey, E.M., Trudgett, A., Timson, D.J., 2012. A novel calmodulin-like protein from the liver fluke, Fasciola hepatica. Biochimie 94, 2398–406. doi:10.1016/j.biochi.2012.06.015	S. japonicum	summary		Pre-screen 3: in vitro/ex vivo, laboratory work, no human subject					0		Excluded	04/06/2015
X02930	Pierce, R.J., Dubois-Abdesselem, F., Lancelot, J., Andrade, L., Oliveira, G., 2012. Targeting schistosome histone modifying enzymes for drug development. Curr Pharm Des 18, 3567–78.	S. japonicum	summary		Pre-screen 3: in vitro/ex vivo, laboratory work, no human subject					0		Excluded	04/06/2015
X02940	Perez del Villar, L., Burguillo, F.J., Lopez-Aban, J., Muro, A., 2012. Systematic review and meta-analysis of artemisinin based therapies for the treatment and prevention of schistosomiasis. PLoS One 7, e45867. doi:10.1371/journal.pone.0045867	S. japonicum; S. mansoni	summary		Pre-screen 2: review					0		Excluded	04/06/2015
X02970	Lu, Y., Xu, B., Ju, C., Mo, X.J., Chen, S.B., Feng, Z., Wang, X.N., Hu, W., 2012. [Immunoscreening of Schistosoma japonicum egg cDNA library and identification of positive clones]. Zhongguo Ji Sheng Chong Xue Yu Ji Sheng Chong Bing Za Zhi 30, 109–15.	S. japonicum	summary		Pre-screen 3: in vitro/ex vivo, laboratory work, no human subject					0		Excluded	04/06/2015
X02990	Liu, C.T., Chen, Y.C., Chen, T.H., Barghouth, U., Fan, C.K., 2012. Intestinal paragonimiasis with colonic ulcer and hematochezia in an elderly Taiwanese woman. Korean Journal of Parasitology 50 (4), 349–352. doi:10.3347/kjp.2012.50.4.349	S. japonicum	summary		Pre-screen 2: review					0		Excluded	04/06/2015
X03000	Keiser, J., Utzinger, J., 2012. Antimalarials in the treatment of schistosomiasis. Current Pharmaceutical Design 18 (24), 3531–3538.	S. japonicum; S. mansoni	summary		Pre-screen 2: review					0		Excluded	04/06/2015
X03010	Gryseels, B., 2012. Schistosomiasis. Infect Dis Clin North Am 26, 383–97. doi:10.1016/j.idc.2012.03.004	S. japonicum	summary		Pre-screen 2: review					0		Excluded	04/06/2015
X03020	Gray, D.J., Thrift, A.P., Williams, G.M., Zheng, F., Li, Y.S., Guo, J., Chen, H., Wang, T., Xu, X.J., Zhu, R., Zhu, H., Cao, C.L., Lin, D.D., Zhao, Z.Y., Li, R.S., Davis, G.M., McManus, D.P., 2012. Five-year longitudinal assessment of the downstream impact on schistosomiasis transmission following closure of the Three Gorges Dam. PLoS Negl Trop Dis 6, e1588. doi:10.1371/journal.pntd.0001588	S. japonicum	full text	PMC3323517	Topic 0: individual patient data for drug efficacy, with late outcome assessment	1	1	1	0	0		Excluded	04/06/2015
X03030	Geary, T.G., 2012. Are new anthelmintics needed to eliminate human helminthiases? Current Opinion in Infectious Diseases 25 (6), 709–717. doi:10.1097/QCO.0b013e328359f04a	S. japonicum	summary		Pre-screen 2: review					0		Excluded	04/06/2015
X03040	Ezeamama, A.E., McGarvey, S.T., Hogan, J., Lapane, K.L., Bellinger, D.C., Acosta, L.P., Leenstra, T., Olveda, R.M., Kurtis, J.D., Friedman, J.F., 2012. Treatment for Schistosoma japonicum, reduction of intestinal parasite load, and cognitive test score improvements in school-aged children. PLoS Negl Trop Dis 6, e1634. doi:10.1371/journal.pntd.0001634	S. japonicum	summary		Topic 0: individual patient data for drug efficacy, with late outcome assessment	1	1	1	0	0		Excluded	04/06/2015
X03060	Duan, W.W., Qiu, S.J., Zhao, Y., Sun, H., Qiao, C., Xia, C.M., 2012. Praziquantel derivatives exhibit activity against both juvenile and adult Schistosoma japonicum. Bioorg Med Chem Lett 22, 1587–90. doi:10.1016/j.bmcl.2011.12.133	S. japonicum	summary		Pre-screen 3: in vitro/ex vivo, laboratory work, no human subject					0		Excluded	04/06/2015
X03070	Dai, J.R., Xing, Y.T., Li, H.J., Wang, W., Tao, Y.H., Ning, A., Gao, Z.L., Wu, Y.C., Wang, M.L., Liang, Y.S., 2012. [Studies on spray of niclosamide ethanolamine salt II observation on prevention of Schistosoma japonicum infection in bovine]. Zhongguo Xue Xi Chong Bing Fang Zhi Za Zhi 24, 636–9.	S. japonicum	summary		Pre-screen 3: in vitro/ex vivo, laboratory work, no human subject					0		Excluded	04/06/2015
X03090	Chen, Y.Q., Xu, Q.M., Li, X.R., Yang, S.L., Zhu-Ge, H.X., 2012. In vitro evaluation of schistosomicidal potential of curcumin against Schistosoma japonicum. J Asian Nat Prod Res 14, 1064–72. doi:10.1080/10286020.2012.708657	S. japonicum	summary		Pre-screen 3: in vitro/ex vivo, laboratory work, no human subject					0		Excluded	04/06/2015
X03110	Carlton, E.J., Hubbard, A., Wang, S., Spear, R.C., 2012. Repeated schistosoma japonicum infections in a subset of individuals following treatment. American Journal of Tropical Medicine and Hygiene Conference: 61st Annual Meeting of the American Society of Tropical Medicine and Hygiene, ASTMH 2012 Atlanta, GA United States. Conference Start: 20121111 Conference End: 20121115. Conference Publicatio…	S. japonicum	summary		Pre-screen 0: conference prior 2014					0		Excluded	04/06/2015
X03120	Canepa, M., Fanta, P.T., Weidner, N., Peterson, M.R., 2012. Schistosomiasis and signet ring cell carcinoma of the rectum. Ann Diagn Pathol 16, 385–7. doi:10.1016/j.anndiagpath.2010.12.008	S. japonicum	summary		Pre-screen 1: case report					0		Excluded	04/06/2015
X03130	Beckmann, S., Leutner, S., Gouignard, N., Dissous, C., Grevelding, C.G., 2012. Protein kinases as potential targets for novel anti-schistosomal strategies. Current Pharmaceutical Design 18 (24), 3579–3594.	S. japonicum; S. mansoni	summary		Pre-screen 2: review					0		Excluded	04/06/2015
X03140	Zhu, R., Gray, D.J., Thrift, A.P., Williams, G.M., Zhang, Y., Qiu, D.C., Zheng, F., Li, Y.S., Guo, J., Zhu, H.Q., Wu, W.P., Li, R.S., McManus, D.P., 2011. A 5-year longitudinal study of schistosomiasis transmission in Shian village, the Anning River Valley, Sichuan Province, the Peoples’ Republic of China. Parasit Vectors 4, 43. doi:10.1186/1756-3305-4-43	S. japonicum	summary		Topic 5: endemicity, disease mapping, surveillance, epidemiological survey	1	0	0	0	0		Excluded	05/06/2015
X03150	Zhou, X.N., Xu, J., Chen, H.G., Wang, T.P., Huang, X.B., Lin, D.D., Wang, Q.Z., Tang, L., Guo, J.G., Wu, X.H., Feng, T., Chen, J.X., Guo, J., Chen, S.H., Li, H., Wu, Z.D., Peeling, R.W., 2011. Tools to support policy decisions related to treatment strategies and surveillance of schistosomiasis japonica towards elimination. PLoS neglected tropical diseases 5 (12). doi:10.1371/journal.pntd.0001408	S. japonicum	summary		Topic 2: diagnostic approach, prevalence estimation method	0				0		Excluded	05/06/2015
X03160	Wei, W., Hongjun, L., Jianrong, D., Yousheng, L., 2011. Dihydroartemisinin, a new antischistosomal agent against Schistosoma japonicum. American Journal of Tropical Medicine and Hygiene Conference: 60th Annual Meeting of the American Society of Tropical Medicine and Hygiene, ASTMH 2011 Philadelphia, PA United States. Conference Start: 20111204 Conference End: 20111208. Conference Publication: (va…	S. japonicum	summary		Pre-screen 0: conference prior 2014					0		Excluded	05/06/2015
X03170	Wang, W.W., 2011. Dihydroartemisinin, a new agent against Schistosoma japonicum. Tropical Medicine and International Health Conference: 7th European Congress on Tropical Medicine and International Health Barcelona Spain. Conference Start: 20111003 Conference End: 20111006. Conference Publication: (var.pagings). 16, 186.	S. japonicum	summary		Pre-screen 0: conference prior 2014					0		Excluded	05/06/2015
X03180	Wang, L., Zheng, X., Fang, Y., Wang, Y., Duan, C., Yao, B., 2011. Transdermal evaporation delivery system of praziquantel for schistosomiasis japonicum chemotherapy. Journal of Pharmaceutical Sciences 100 (7), 2769–2777. doi:10.1002/jps.22508	S. japonicum	summary		Pre-screen 3: in vitro/ex vivo, laboratory work, no human subject					0		Excluded	05/06/2015
X03190	Spear, R.C., Seto, E.Y., Carlton, E.J., Liang, S., Remais, J.V., Zhong, B., Qiu, D., 2011. The challenge of effective surveillance in moving from low transmission to elimination of schistosomiasis in China. Int J Parasitol 41, 1243–7. doi:10.1016/j.ijpara.2011.08.002	S. japonicum	summary		Pre-screen 2: review					0		Excluded	05/06/2015
X03200	Singhi, P., 2011. Infectious causes of seizures and epilepsy in the developing world. Developmental Medicine and Child Neurology 53 (7), 600–609. doi:10.1111/j.1469-8749.2011.03928.x	S. japonicum	summary		Pre-screen 2: review					0		Excluded	05/06/2015
X03210	Seto, E.Y., Wong, B.K., Lu, D., Zhong, B., 2011. Human schistosomiasis resistance to praziquantel in China: should we be worried? Am J Trop Med Hyg 85, 74–82. doi:10.4269/ajtmh.2011.10-0542	S. japonicum	full text	21734129	none	1	1	1	1	1		Analysed	15/06/2015
X03220	Rajekar, H., Vasishta, R.K., Chawla, Y.K., Dhiman, R.K., 2011. Noncirrhotic Portal Hypertension. Journal of Clinical and Experimental Hepatology 1 (2), 94–108. doi:10.1016/S0973-6883%2811%2960128-X	S. japonicum; S. mansoni	summary		Pre-screen 2: review					0		Excluded	05/06/2015
X03230	Qian, C.Y., Yu, C.X., Song, L.J., Yin, X.R., Wang, J., Xu, Y.L., Zhang, W., 2011. [Characterization and preliminary application of six monoclonal antibodies against recombinant signal protein 14-3-3 of Schistosoma japonicum]. Zhongguo Xue Xi Chong Bing Fang Zhi Za Zhi 23, 65–70.	S. japonicum	summary		Pre-screen 3: in vitro/ex vivo, laboratory work, no human subject					0		Excluded	05/06/2015
X03240	Prast-Nielsen, S., Huang, H.H., Williams, D.L., 2011. Thioredoxin glutathione reductase: Its role in redox biology and potential as a target for drugs against neglected diseases. Biochimica et Biophysica Acta - General Subjects 1810 (12), 1262–1271. doi:10.1016/j.bbagen.2011.06.024	S. japonicum; S. mansoni	summary		Pre-screen 2: review					0		Excluded	05/06/2015
X03260	McManus, D.P., Gray, D.J., Ross, A.G., Williams, G.M., He, H.B., Li, Y.S., 2011. Schistosomiasis research in the Dongting lake region and its impact on local and national treatment and control in China. PLoS neglected tropical diseases 5 (8). doi:10.1371/journal.pntd.0001053	S. japonicum	summary		Pre-screen 2: review					0		Excluded	05/06/2015
X03280	Liang, Y.S., Li, H.J., Dai, J.R., Wang, W., Qu, G.L., Tao, Y.H., Xing, Y.T., Li, Y.Z., Qian, K., Wei, J.Y., 2011. [Studies on resistance of Schistosoma to praziquantel XIII resistance of Schistosoma japonicum to praziquantel is experimentally induced in laboratory]. Zhongguo Xue Xi Chong Bing Fang Zhi Za Zhi 23, 605–10.	S. japonicum	summary		Pre-screen 3: in vitro/ex vivo, laboratory work, no human subject					0		Excluded	05/06/2015
X03290	Li, Y., Ross, A.G., Hou, X., Lou, Z., McManus, D.P., 2011. Oriental schistosomiasis with neurological complications: Case report. Annals of Clinical Microbiology and Antimicrobials 10. doi:10.1186/1476-0711-10-5	S. japonicum	summary		Pre-screen 1: case report					0		Excluded	05/06/2015
X03300	Li, H.J., Liang, Y.S., Dai, J.R., Wang, W., Qu, G.L., Li, Y.Z., Xing, Y.T., Tao, Y.H., Qian, K., Jia, Y., Yang, Z.K., Wei, J.Y., 2011. [Studies on resistance of Schistosoma to praziquantel XIV experimental comparison of susceptibility to praziquantel between PZQ-resistant isolates and PZQ-susceptible isolates of Schistosoma japonicum in stages of adult worms, miracidia and cercariae]. Zhongguo Xu…	S. japonicum	summary		Pre-screen 3: in vitro/ex vivo, laboratory work, no human subject					0		Excluded	05/06/2015
X03330	Garg, N.J., 2011. Global health: Neglected diseases and access to medicines. Infectious Disease Clinics of North America 25 (3), 639–651. doi:10.1016/j.idc.2011.05.007	S. japonicum; S. mansoni	summary		Pre-screen 2: review					0		Excluded	05/06/2015
X03350	Faustina, H.L., Luo, Q.L., Zhong, Z.R., Song, X.R., Chen, Z.W., Wang, L., Hu, M.M., Chu, D.Y., Shen, J.L., 2011. Evaluation of recombinant SjLAP and SjFBPA in detecting antibodies to Schistosoma japonicum. Zhongguo Ji Sheng Chong Xue Yu Ji Sheng Chong Bing Za Zhi 29, 339–47.	S. japonicum	summary		Pre-screen 3: in vitro/ex vivo, laboratory work, no human subject					0		Excluded	05/06/2015
X03360	Fathy, F.M., 2011. Anthelmintic effect of artesunate in experimental heterophyid infection. J Egypt Soc Parasitol 41, 469–83.	S. japonicum	summary		Pre-screen 3: in vitro/ex vivo, laboratory work, no human subject					0		Excluded	05/06/2015
X03370	Fabre, V., Wu, H., PondTor, S., Coutinho, H., Acosta, L., Jiz, M., Olveda, R., Cheng, L., White, E.S., Jarilla, B., McGarvey, S.T., Friedman, J.F., Kurtis, J.D., 2011. Tissue inhibitor of matrix-metalloprotease-1 predicts risk of hepatic fibrosis in human Schistosoma japonicum infection. J Infect Dis 203, 707–14. doi:10.1093/infdis/jiq099	S. japonicum	full text	21199883	Topic 0: individual patient data for drug efficacy, with late outcome assessment	1	1	1	0	0		Excluded	18/06/2015
X03390	Koulouris, C., Stark, R., 2015. Itching the way to a cure for chronic abdominal pain. Journal of General Internal Medicine Conference: 38th Annual Meeting of the Society of General Internal Medicine Toronto, ON Canada. Conference Start: 20150422 Conference End: 20150425. Conference Publication: (var.pagings). 30, S417.	S. mansoni	summary		Pre-screen 1: case report					0		Excluded	05/06/2015
X03410	Gautschi, M., Pless, M., Von Matt, D., Gaudenz, R., Knoblauch, C., 2015. Neurological manifestation of an easy treatable disease. [German]. Praxis 104 (4), 201–203. doi:10.1024/1661-8157/a001927	S. mansoni	summary		Pre-screen 1: case report					0		Excluded	05/06/2015
X03450	Won, K.Y., Abudho, B., Blackstock, A.J., Montgomery, S.P., Kennedy, E.D., Person, B., Mwinzi, P.N.M., Ochola, E.A., Foo, K.T., Hightower, A.W., Karanja, D.M.S., Secor, W.E., 2014. Assessment of quality of life as a tool for measuring morbidity due to Schistosoma mansoni infection and the impact of treatment. American Journal of Tropical Medicine and Hygiene 90 (2), 322–328. doi:10.4269/ajtmh.13-0…	S. mansoni	summary		Topic 0: individual patient data for drug efficacy, with late outcome assessment	1	1	1	0	0		Excluded	05/06/2015
X03460	Won, K., Kanyi, H., Mwende, F., Wiegand, R., Goodhew, E.B., Priest, J., Lee, Y.M., Njenga, S., Secor, W.E., Lammie, P., Odiere, M., 2014. Multiplex serological assessment of schistosomiasis in Mbita District, Western Kenya. American Journal of Tropical Medicine and Hygiene Conference: 63rd Annual Meeting of the American Society of Tropical Medicine and Hygiene, ASTMH 2013 New Orleans, LA United S…	S. mansoni	summary		Topic 0: individual patient data for drug efficacy, with late outcome assessment	1	1	1	0	0		Excluded	05/06/2015
X03480	Tami, A., Hofstede, S., Van Liere, G., Ballen, D., Incani, R.N., 2014. Long-term effect of mass chemotherapy, transmission and risk factors for schistosoma mansoni infection in very low endemic communities of venezuela. American Journal of Tropical Medicine and Hygiene Conference: 63rd Annual Meeting of the American Society of Tropical Medicine and Hygiene, ASTMH 2013 New Orleans, LA United State…	S. mansoni	summary		Topic 1: associated morbidity and immunological responses, co-infections, risk factors	0				0		Excluded	05/06/2015
X03490	Taman, A., El-Tantawy, N., Besheer, T., Taman, S., Helal, R., 2014. Schistosoma mansoni infection in a fishermen community, the Lake Manzala region-Egypt. Asian Pacific Journal of Tropical Disease 4 (6), 463–468. doi:10.1016/S2222-1808%2814%2960607-1	S. mansoni	summary		Topic 5: endemicity, disease mapping, surveillance, epidemiological survey	0				0		Excluded	05/06/2015
X03520	Souza, A.L.R.D., Andreani, T., De Oliveira, R.N., Kiill, C.P., Santos, F.K.D., Allegretti, S.M., Chaud, M.V., Souto, E.B., Silva, A.M., Gremiao, M.P.D., 2014. In vitro evaluation of permeation, toxicity and effect of praziquantel-loaded solid lipid nanoparticles against Schistosoma mansoni as a strategy to improve efficacy of the schistosomiasis treatment. International Journal of Pharmaceutics 4…	S. mansoni	summary		Pre-screen 3: in vitro/ex vivo, laboratory work, no human subject					0		Excluded	05/06/2015
X03530	Siqueira, L., Gomes, L., Oliveira, E., Enk, M., Rabello, A., Coelho, P.M., 2014. Evaluation of PCR-ELISA and Kato-Katz techniques for schistosomiasis mansoni cure assessment. FASEB Journal. Conference: Experimental Biology 28.	S. mansoni	full text	not found	none	1	1	1	1	1		Analysed (conference)	15/06/2015
X03540	Sesay, S., Paye, J., Bah, M.S., McCarthy, F.M., Conteh, A., Sonnie, M., Hodges, M.H., Zhang, Y., 2014. Schistosoma mansoni infection after three years of mass drug administration in Sierra Leone. Parasit Vectors 7, 14. doi:10.1186/1756-3305-7-14	S. mansoni	full text	PMC3895768	Topic 0: individual patient data for drug efficacy, with late outcome assessment	1	1	1	0	0		Excluded	05/06/2015
X03560	Samuel, F., Degarege, A., Erko, B., 2014. Efficacy and side effects of albendazole currently in use against Ascaris, Trichuris and hookworm among school children in Wondo Genet, southern Ethiopia. Parasitology International 63 (2), 450–455. doi:10.1016/j.parint.2013.10.014	S. mansoni	summary		Pre-screen 4: no Schistosoma spp. infection, no antischistosomal drug delivery, non-endemic setting					0		Excluded	05/06/2015
X03570	Ramos, J.M., Rodriguez-Valero, N., Tisiano, G., Fano, H., Yohannes, T., Gosa, A., Fruttero, E., Reyes, F., Gorgolas, M., 2014. Different profile of intestinal protozoa and helminthic infections among patients with diarrhoea according to age attending a rural hospital in southern Ethiopia. Trop Biomed 31, 392–7.	S. mansoni	summary		Topic 1: associated morbidity and immunological responses, co-infections, risk factors	0				0		Excluded	05/06/2015
X03580	Pratico, L., Mariani, B., Brunetti, E., Maserati, R., Bruno, A., Novati, S., Chichino, G., 2014. Failure of repeated treatment with praziquantel and arthemeter in four patients with acute schistosomiasis. J Travel Med 21, 133–6. doi:10.1111/jtm.12098	S. mansoni	summary		Pre-screen 1: case report					0		Excluded	05/06/2015
X03590	Prasanphanich, N.S., Landry, J.A., Wiegand, R.E., Ndombi, E.M., Abudho, B., Riner, D.K., Mickum, M.L., Karanja, D.M., Colley, D.G., Cummings, R.D., Secor, W.E., 2014. Patterns of reactivity to schistosoma mansoni egg glycan antigens in a population of treatment-naive Kenyan school children. American Journal of Tropical Medicine and Hygiene Conference: 63rd Annual Meeting of the American Society o…	S. mansoni	summary		Topic 1: associated morbidity and immunological responses, co-infections, risk factors	0				0		Excluded	05/06/2015
X03610	Pinot de Moira, A., Fitzsimmons, C.M., Jones, F.M., Wilson, S., Cahen, P., Tukahebwa, E., Mpairwe, H., Mwatha, J.K., Bethony, J.M., Skov, P.S., Kabatereine, N.B., Dunne, D.W., 2014. Suppression of basophil histamine release and other IgE-dependent responses in childhood Schistosoma mansoni/hookworm coinfection. The Journal of infectious diseases 210 (8), 1198–1206. doi:10.1093/infdis/jiu234	S. mansoni	summary		Topic 1: associated morbidity and immunological responses, co-infections, risk factors	0				0		Excluded	05/06/2015
X03630	Onkanga, I., 2014. Evaluation of organomegaly and other morbidities following two rounds of praziquantel mass drug administration among Kenyan school children. The score project. American Journal of Tropical Medicine and Hygiene Conference: 63rd Annual Meeting of the American Society of Tropical Medicine and Hygiene, ASTMH 2013 New Orleans, LA United States. Conference Start: 20141102 Conference …	S. mansoni	full text	not found	Topic 0: individual patient data for drug efficacy, with late outcome assessment	1	1	1	0	0		Excluded	17/07/2015
X03660	Ndeffo Mbah, M.L., Skrip, L., Greenhalgh, S., Hotez, P., Galvani, A.P., 2014. Impact of Schistosoma mansoni on Malaria Transmission in Sub-Saharan Africa. PLoS neglected tropical diseases 8. doi:10.1371/journal.pntd.0003234	S. mansoni	summary		Topic 4: cost-effectiveness, modelling, projections and simulations in silico	0				0		Excluded	05/06/2015
X03670	Mwangi, I.N., Sanchez, M.C., Mkoji, G.M., Agola, L.E., Runo, S.M., Cupit, P.M., Cunningham, C., 2014. Praziquantel sensitivity of Kenyan Schistosoma mansoni isolates and the generation of a laboratory strain with reduced susceptibility to the drug. International Journal for Parasitology: Drugs and Drug Resistance 296–300. doi:10.1016/j.ijpddr.2014.09.006	S. mansoni	summary		Pre-screen 3: in vitro/ex vivo, laboratory work, no human subject					0		Excluded	05/06/2015
X03680	Muhumuza, S., Olsen, A., Katahoire, A., Kiragga, A.N., Nuwaha, F., 2014. Effectiveness of a pre-treatment snack on the uptake of mass treatment for schistosomiasis in Uganda: a cluster randomized trial. PLoS Med 11, e1001640. doi:10.1371/journal.pmed.1001640	S. mansoni	full text	24824051	Topic 3: behaviour, education, qualitative research, implementation piloting and safety	1	0			0		Excluded	15/06/2015
X03690	Mpairwe, H., Ndibazza, J., Webb, E.L., Nampijja, M., Muhangi, L., Apule, B., Lule, S., Akurut, H., Kizito, D., Kakande, M., Jones, F.M., Fitzsimmons, C.M., Muwanga, M., Rodrigues, L.C., Dunne, D.W., Elliott, A.M., 2014. Maternal hookworm modifies risk factors for childhood eczema: Results from a birth cohort in Uganda. Pediatric Allergy and Immunology 25 (5), 481–488. doi:10.1111/pai.12251	S. mansoni	summary		Topic 1: associated morbidity and immunological responses, co-infections, risk factors	0				0		Excluded	05/06/2015
X03710	Mazigo, H.D., Dunne, D.W., Kinung’hi, S.M., Nuwaha, F., 2014. Praziquantel efficacy against Schistosoma mansoni among HIV-1 infected and uninfected adults living in fishing villages along Lake Victoria, Northwest Tanzania. Infectious Diseases of Poverty 3 (1). doi:10.1186/2049-9957-3-47	S. mansoni	summary		Topic 0: individual patient data for drug efficacy, with late outcome assessment	1	1	1	0	0		Excluded	05/06/2015
X03720	Mathewos, B., Alemu, A., Woldeyohannes, D., Addis, Z., Tiruneh, M., Aimero, M., Kassu, A., 2014. Current status of soil transmitted helminths and Schistosoma mansoni infection among children in two primary schools in North Gondar, Northwest Ethiopia: a cross sectional study. BMC Res Notes 7, 88. doi:10.1186/1756-0500-7-88	S. mansoni	summary		Topic 1: associated morbidity and immunological responses, co-infections, risk factors	0				0		Excluded	05/06/2015
X03740	Lo, N.C., Bogoch, I.I., Blackburn, B.G., N’Goran, E.K., Raso, G., Utzinger, J., Andrews, J.R., 2014. Cost-effectiveness of community-wide, integrated preventive chemotherapy for schistosomiasis and soil-transmitted helminths. American Journal of Tropical Medicine and Hygiene Conference: 63rd Annual Meeting of the American Society of Tropical Medicine and Hygiene, ASTMH 2013 New Orleans, LA United…	S. mansoni	summary		Topic 4: cost-effectiveness, modelling, projections and simulations in silico	0				0		Excluded	05/06/2015
X03750	Li, H.J., Xu, F.L., Wang, Y.H., Yi, Z.J., Wang, W., 2014. Dihydroartemisinin: A new story of an old drug against Schistosoma mansoni infection. Parasitology research 113 (1), 239–241. doi:10.1007/s00436-013-3649-z	S. mansoni	summary		Pre-screen 2: review					0		Excluded	05/06/2015
X03760	Lelo, A.E., Mburu, D.N., Magoma, G.N., Mungai, B.N., Kihara, J.H., Mwangi, I.N., Maina, G.M., Kinuthia, J.M., Mutuku, M.W., Loker, E.S., Mkoji, G.M., Steinauer, M.L., 2014. No Apparent Reduction in Schistosome Burden or Genetic Diversity Following Four Years of School-Based Mass Drug Administration in Mwea, Central Kenya, a Heavy Transmission Area. PLoS neglected tropical diseases 8. doi:10.1371/…	S. mansoni	full text	25299057	Topic 0: individual patient data for drug efficacy, with late outcome assessment	1	1	1	0	0		Excluded	18/06/2015
X03780	Kabatereine, N., Fleming, F., Thuo, W., Benjamin, T., Tukahebwa, E.M., Fenwick, A., 2014. Community perceptions, attitude, practices and treatment seeking behavior for schistosomiasis in Lake Victoria Islands in Uganda. American Journal of Tropical Medicine and Hygiene Conference: 63rd Annual Meeting of the American Society of Tropical Medicine and Hygiene, ASTMH 2013 New Orleans, LA United State…	S. mansoni	summary		Topic 3: behaviour, education, qualitative research, implementation piloting and safety	0				0		Excluded	05/06/2015
X03800	Gouvras, A.N., Webster, B.L., Allan, F., Rabone, M., Kinunghi, S., Emery, A., Webster, J.P., Rollinson, D., 2014. Using microsatellite markers to determine schistosoma mansoni genetic diversity under contrasting chemotherapy control strategies in lake Victoria, Tanzania. American Journal of Tropical Medicine and Hygiene Conference: 63rd Annual Meeting of the American Society of Tropical Medicine …	S. mansoni	full text	not found	Topic 0: individual patient data for drug efficacy, with late outcome assessment	1	1	1	0	0		Excluded	18/06/2015
X03810	Ghiwot, Y., Degarege, A., Erko, B., 2014. Prevalence of intestinal parasitic infections among children under five years of age with emphasis on schistosoma mansoni in Wonji Shoa sugar estate, ethiopia. PLoS One 9 (10). doi:10.1371/journal.pone.0109793	S. mansoni	summary		Topic 2: diagnostic approach, prevalence estimation method	0				0		Excluded	05/06/2015
X03820	Espirito-Santo, M.C., Alvarado-Mora, M.V., Dias-Neto, E., Botelho-Lima, L.S., Moreira, J.P., Amorim, M., Pinto, P.L., Heath, A.R., Castilho, V.L., Goncalves, E.M., Luna, E.J., Carrilho, F.J., Pinho, J.R., Gryschek, R.C., 2014. Evaluation of real-time PCR assay to detect Schistosoma mansoni infections in a low endemic setting. BMC Infect Dis 14, 558. doi:10.1186/s12879-014-0558-4	S. mansoni	summary		Topic 2: diagnostic approach, prevalence estimation method	0				0		Excluded	05/06/2015
X03830	El-Sakkary, N., Ribeiro, P., 2014. Schistosoma Mansoni: Role of biogenic amines in neuronal control of motor function. American Journal of Tropical Medicine and Hygiene Conference: 63rd Annual Meeting of the American Society of Tropical Medicine and Hygiene, ASTMH 2013 New Orleans, LA United States. Conference Start: 20141102 Conference End: 20141106. Conference Publication: (var.pagings). 91 (5 …	S. mansoni	summary		Pre-screen 3: in vitro/ex vivo, laboratory work, no human subject					0		Excluded	05/06/2015
X03840	Duvignaud, A., Receveur, M.C., Pistone, T., Malvy, D., 2014. Disseminated cysticercosis revealed by subcutaneous nodules in a migrant from Cameroon. Travel Medicine and Infectious Disease 12 (5), 551–552. doi:10.1016/j.tmaid.2014.07.005	S. mansoni	summary		Pre-screen 1: case report					0		Excluded	05/06/2015
X03850	Derbala, M., Chandra, P., Amer, A., John, A., Sharma, M., Amin, A., Thandassery, R.B., Faris, A., 2014. Reexamination of the relationship between the prevalence of hepatitis C virus and parenteral antischistosomal therapy among Egyptians resident in Qatar. Clinical and Experimental Gastroenterology 7, 427–433. doi:10.2147/CEG.S65369	S. mansoni	summary		Topic 1: associated morbidity and immunological responses, co-infections, risk factors	0				0		Excluded	05/06/2015
X03860	De Ayala Fernandez, J.A., Gualda Cebrian, E.M., Hermida Lazcano, I., Medrano Gonzalez, F., 2014. Infections due to trematodes, schistosomiasis, fascioliasis, opistorchiasis, clonorchiasis and paragonimiasis. [Spanish]. Medicine (Spain) 11 (53), 3115–3128. doi:10.1016/S0304-5412%2814%2970748-6	S. mansoni	summary		Pre-screen 2: review					0		Excluded	05/06/2015
X03870	Colley, D.G., Bustinduy, A.L., Secor, W.E., King, C.H., 2014. Human schistosomiasis. The Lancet 383 (9936), 2253–2264. doi:10.1016/S0140-6736%2813%2961949-2	S. mansoni	summary		Pre-screen 2: review					0		Excluded	05/06/2015
X03910	Barbosa, L.M., Silva, L.K., Reis, E.A., Carmo, T.M., Dos Santos, C.R., Costa, J.M., Aminu, P.T., Pitanga, T.N., Blank, W.A., Reis, M.G., Blanton, R.E., 2014. Repeated treatments are required to affect schistosome population structure. American Journal of Tropical Medicine and Hygiene Conference: 63rd Annual Meeting of the American Society of Tropical Medicine and Hygiene, ASTMH 2013 New Orleans, …	S. mansoni	summary		Topic 0: individual patient data for drug efficacy, with late outcome assessment	1	1	1	0	0		Excluded	05/06/2015
X03920	Attah, S.K., Kataliko, K., Nigo, M.M., Kpawor, M., Opoku, N.O., Kanza, E., Bakajika, D., Howard, H., Mambandu, G., Kasonia, K., Vaillant, M., Halleux, C., Olliaro, P.L., Kuesel, A.C., 2014. Effect of a single dose of 8 mg moxidectin or 150 mug/kg ivermectin on intestinal helminths in participants of a clinical trial conducted in Northeast DRC, Liberia and Ghana. American Journal of Tropical Medic…	S. mansoni	full text	not found	none	1	1	1	1	1		Analysed (conference)	08/06/2015
X03930	Abebe, N., Erko, B., Medhin, G., Berhe, N., 2014. Clinico-epidemiological study of Schistosomiasis mansoni in Waja-Timuga, District of Alamata, northern Ethiopia. Parasit Vectors 7, 158. doi:10.1186/1756-3305-7-158	S. mansoni	summary		Topic 1: associated morbidity and immunological responses, co-infections, risk factors	0				0		Excluded	05/06/2015
X03950	Wilby, K.J., Gilchrist, S.E., Ensom, M.H.H., 2013. A review of the pharmacokinetic implications of schistosomiasis. Clinical Pharmacokinetics 52 (8), 647–656. doi:10.1007/s40262-013-0055-8	S. mansoni	summary		Pre-screen 2: review					0		Excluded	05/06/2015
X03970	Wanjala, P.M., Khaemba, B.M., Luoba, A.I., 2013. Prevalence and intensity of infection of intestinal schistosomiasis and reinfection after intervention in Budalangi endemic focus of Western Kenya. International Journal of Tropical Medicine 8 (3), 71–80. doi:10.3923/ijtmed.2013.71.80	S. mansoni	full text	not found	Topic 0: individual patient data for drug efficacy, with late outcome assessment	1	1	1	0	0		Excluded	18/06/2015
X03980	Vale, T.C., de Sousa-Pereira, S.R., Lambertucci, J.R., 2013. Pseudo-tumoral spinal cord schistosomiasis. Revista da Sociedade Brasileira de Medicina Tropical 46 (2), 257. doi:10.1590/0037-8682-0038-2013	S. mansoni	full text	not found	Pre-screen 1: case report					0		Excluded	05/06/2015
X03990	Tweyongyere, R., Naniima, P., Mawa, P.A., Jones, F.M., Webb, E.L., Cose, S., Dunne, D.W., Elliott, A.M., 2013. Effect of maternal Schistosoma mansoni infection and praziquantel treatment during pregnancy on Schistosoma mansoni infection and immune responsiveness among offspring at age five years. PLoS neglected tropical diseases e2501. doi:10.1371/journal.pntd.0002501	S. mansoni	summary		Topic 1: associated morbidity and immunological responses, co-infections, risk factors	0				0		Excluded	05/06/2015
X04000	Tukahebwa, E.M., Vennervald, B.J., Nuwaha, F., Kabatereine, N.B., Magnussen, P., 2013. Comparative efficacy of one versus two doses of praziquantel on cure rate of Schistosoma mansoni infection and re-infection in Mayuge District, Uganda. Trans R Soc Trop Med Hyg. doi:10.1093/trstmh/trt024	S. mansoni	summary		Topic 0: individual patient data for drug efficacy, with late outcome assessment	1	1	1	0	0		Excluded	05/06/2015
X04010	Tukahebwa, E.M., Magnussen, P., Madsen, H., Kabatereine, N.B., Nuwaha, F., Wilson, S., Vennervald, B.J., 2013. A very high infection intensity of Schistosoma mansoni in a Ugandan Lake Victoria Fishing Community is required for association with highly prevalent organ related morbidity. PLoS Negl Trop Dis 7, e2268. doi:10.1371/journal.pntd.0002268	S. mansoni	summary		Topic 1: associated morbidity and immunological responses, co-infections, risk factors	0				0		Excluded	05/06/2015
X04040	Silva, P.C.V., Leal, T.V., Domingues, A.L.C., 2013. Treatment and education reduce the severity of schistosomiasis periportal fibrosis. Revista da Sociedade Brasileira de Medicina Tropical 46 (4), 472–477. doi:10.1590/0037-8682-0110-2013	S. mansoni	summary		Topic 1: associated morbidity and immunological responses, co-infections, risk factors	0				0		Excluded	05/06/2015
X04060	Raso, P., Sander, E.M., Raso, L.A.M., Filho, J.S.A., 2013. Anal polyp caused by Schistosoma mansoni. Revista da Sociedade Brasileira de Medicina Tropical 46 (2), 252–254. doi:10.1590/0037-8682-1681-2013	S. mansoni	summary		Pre-screen 1: case report					0		Excluded	05/06/2015
X04070	Patra, M., Ingram, K., Leonidova, A., Pierroz, V., Ferrari, S., Robertson, M.N., Todd, M.H., Keiser, J., Gasser, G., 2013. In vitro metabolic profile and in vivo antischistosomal activity studies of (eta6-praziquantel)Cr(CO)3 derivatives. Journal of Medicinal Chemistry 56 (22), 9192–9198. doi:10.1021/jm401287m	S. mansoni	summary		Pre-screen 3: in vitro/ex vivo, laboratory work, no human subject					0		Excluded	05/06/2015
X04110	Omedo, M.O., Mwinzi, P.N., Muchiri, G., Andiego, K., Karanja, D.M., Montgomery, S.P., Secor, W.E., 2013. Impact of two rounds of mass drug administration for schistosomiasis control in western Kenya: Comparison between community wide treatment and school-based treatment in high prevalence areas-the score project. American Journal of Tropical Medicine and Hygiene Conference: 62nd Annual Meeting of…	S. mansoni	summary		Pre-screen 0: conference prior 2014					0		Excluded	05/06/2015
X04120	Nunes, K.M.T., Cardoso, A.E.C., Pereira, F.S.G., Batista, L.H.C., Houly, R.L.S., 2013. Ectopic cutaneous schistosomiasis - Case report. Anais Brasileiros de Dermatologia 88 (6), 969–972. doi:10.1590/abd1806-4841.20132848	S. mansoni	summary		Pre-screen 1: case report					0		Excluded	05/06/2015
X04140	Ndibazza, J., Webb, E.L., Lule, S., Mpairwe, H., Akello, M., Oduru, G., Kizza, M., Akurut, H., Muhangi, L., Magnussen, P., Vennervald, B., Elliott, A., 2013. Associations between maternal helminth and malaria infections in pregnancy and clinical malaria in the offspring: A birth cohort in Entebbe, Uganda. Journal of infectious diseases 2007–16. doi:10.1093/infdis/jit397	S. mansoni	summary		Topic 1: associated morbidity and immunological responses, co-infections, risk factors	0				0		Excluded	05/06/2015
X04150	Mwanga, J.R., Lwambo, N.J.S., 2013. Pre- and post-intervention perceptions and water contact behaviour related to schistosomiasis in north-western Tanzania. Acta tropica 128 (2), 391–398. doi:10.1016/j.actatropica.2012.09.017	S. mansoni	summary		Topic 3: behaviour, education, qualitative research, implementation piloting and safety	0				0		Excluded	05/06/2015
X04160	Mulu, A., Maier, M., Liebert, U.G., 2013. Deworming of intestinal helminths reduces HIV-1 subtype C viremia in chronically co-infected individuals. Int J Infect Dis 17, e897–901. doi:10.1016/j.ijid.2013.03.022	S. mansoni	summary		Topic 0: individual patient data for drug efficacy, with late outcome assessment	1	1	1	0	0		Excluded	05/06/2015
X04170	Muhumuza, S., Olsen, A., Katahoire, A., Nuwaha, F., 2013. Uptake of preventive treatment for intestinal schistosomiasis among school children in Jinja district, Uganda: a cross sectional study. PLoS One 8, e63438. doi:10.1371/journal.pone.0063438	S. mansoni	summary		Topic 3: behaviour, education, qualitative research, implementation piloting and safety	0				0		Excluded	05/06/2015
X04180	Muhumuza, S., Olsen, A., Katahoire, A., Nuwaha, F., 2013. Evaluation of strategies for improved uptake of preventive treatment for intestinal schistosomiasis among school children in Jinja District, Uganda: A stratified cluster randomized controlled trial. Tropical Medicine and International Health Conference: 8th European Congress on Tropical Medicine and International Health and 5th Conference …	S. mansoni	summary		Pre-screen 0: conference prior 2014					0		Excluded	14/06/2015
X04190	Muhumuza, S., Katahoire, A., Nuwaha, F., Olsen, A., 2013. Increasing teacher motivation and supervision is an important but not sufficient strategy for improving praziquantel uptake in Schistosoma mansoni control programs: serial cross sectional surveys in Uganda. BMC Infect Dis 13, 590. doi:10.1186/1471-2334-13-590	S. mansoni	full text	24330594	Topic 3: behaviour, education, qualitative research, implementation piloting and safety	1	0			0		Excluded	18/06/2015
X04220	Matoso, L.F., Lopes, D., Oliveira, R.C., Kloos, H., Gazzinelli, A., 2013. Association between changes in socioeconomic status, water contact and schistosoma mansoni infection in an endemic area in Minas Gerais state, Brazil. American Journal of Tropical Medicine and Hygiene Conference: 62nd Annual Meeting of the American Society of Tropical Medicine and Hygiene, ASTMH 2012 Washington, DC United S…	S. mansoni	summary		Pre-screen 0: conference prior 2014					0		Excluded	05/06/2015
X04250	King, J.D., Endeshaw, T., Escher, E., Alemtaye, G., Melaku, S., Gelaye, W., Worku, A., Adugna, M., Melak, B., Teferi, T., Zerihun, M., Gesese, D., Tadesse, Z., Mosher, A.W., Odermatt, P., Utzinger, J., Marti, H., Ngondi, J., Hopkins, D.R., Emerson, P.M., 2013. Intestinal parasite prevalence in an area of ethiopia after implementing the SAFE strategy, enhanced outreach services, and health extensi…	S. mansoni	summary		Topic 5: endemicity, disease mapping, surveillance, epidemiological survey	0				0		Excluded	05/06/2015
X04260	Kariuki, H.C., Madsen, H., Ouma, J.H., Butterworth, A.E., Dunne, D.W., Booth, M., Kimani, G., Mwatha, J.K., Muchiri, E., Vennervald, B.J., 2013. Long term study on the effect of mollusciciding with niclosamide in stream habitats on the transmission of schistosomiasis mansoni after community-based chemotherapy in Makueni District, Kenya. Parasit Vectors 6, 107. doi:10.1186/1756-3305-6-107	S. mansoni	full text	23596985	Post-screen 1: study end prior 2000	1	1	1	1	0		Excluded	16/06/2015
X04310	French, M.D., Churcher, T.S., Basanez, M.G., Norton, A.J., Lwambo, N.J.S., Webster, J.P., 2013. Reductions in genetic diversity of Schistosoma mansoni populations under chemotherapeutic pressure: The effect of sampling approach and parasite population definition. Acta tropica 128 (2), 196–205. doi:10.1016/j.actatropica.2012.03.001	S. mansoni	full text	22440199	Pre-screen 3: in vitro/ex vivo, laboratory work, no human subject					0		Excluded	18/06/2015
X04320	Frempong, N.A., Ayi, I., Ayeh-Kumi, P., Boakye, D., 2013. Anti-schistosoma mansoni response in microscopy negative participants. American Journal of Tropical Medicine and Hygiene Conference: 62nd Annual Meeting of the American Society of Tropical Medicine and Hygiene, ASTMH 2012 Washington, DC United States. Conference Start: 20131113 Conference End: 20131117. Conference Publication: (var.pagings…	S. mansoni	summary		Pre-screen 0: conference prior 2014					0		Excluded	05/06/2015
X04330	Freeman, M.C., Clasen, T., Brooker, S.J., Akoko, D.O., Rheingans, R., 2013. The impact of a school-based hygiene, water quality and sanitation intervention on soil-transmitted helminth reinfection: a cluster-randomized trial. Am J Trop Med Hyg 89, 875–83. doi:10.4269/ajtmh.13-0237	S. mansoni	summary		Topic 0: individual patient data for drug efficacy, with late outcome assessment	1	1	1	0	0		Excluded	05/06/2015
X04340	Fentie, T., Erqou, S., Gedefaw, M., Desta, A., 2013. Epidemiology of human fascioliasis and intestinal parasitosis among schoolchildren in Lake Tana Basin, northwest Ethiopia. Trans R Soc Trop Med Hyg 107, 480–6. doi:10.1093/trstmh/trt056	S. mansoni	summary		Topic 5: endemicity, disease mapping, surveillance, epidemiological survey	0				0		Excluded	05/06/2015
X04370	Dawson, E.M., Sousa-Figueiredo, J.C., Kabatereine, N.B., Doenhoff, M.J., Stothard, J.R., 2013. Intestinal schistosomiasis in pre school-aged children of Lake Albert, Uganda: diagnostic accuracy of a rapid test for detection of anti-schistosome antibodies. Trans R Soc Trop Med Hyg 107, 639–47. doi:10.1093/trstmh/trt077	S. mansoni	summary		Topic 2: diagnostic approach, prevalence estimation method	0				0		Excluded	05/06/2015
X04380	Davis, S.M., Wiegand, R.E., Ireri, E., Rawago, F., Mulama, F., Fox, L., Odiere, M., Won, K., 2013. Persistent organomegaly associated with schistosomiasis and correlates of abnormal liver pattern in young Kenyan children. American Journal of Tropical Medicine and Hygiene Conference: 62nd Annual Meeting of the American Society of Tropical Medicine and Hygiene, ASTMH 2012 Washington, DC United Stat…	S. mansoni	summary		Pre-screen 0: conference prior 2014					0		Excluded	14/06/2015
X04400	Danso-Appiah, A., Olliaro, P.L., Donegan, S., Sinclair, D., Utzinger, J., 2013. Drugs for treating Schistosoma mansoni infection. Cochrane Database Syst Rev 2, CD000528. doi:10.1002/14651858.CD000528.pub2	S. mansoni	summary		Pre-screen 2: review					0		Excluded	05/06/2015
X04420	Carvalho, O.A.M., 2013. Mansonic neuroschistosomiasis. Arquivos de Neuro-Psiquiatria 71 (9 B), 714–716. doi:10.1590/0004-282X20130157	S. mansoni	summary		Pre-screen 2: review					0		Excluded	05/06/2015
X04440	Betson, M., Sousa-Figueiredo, J.C., Kabatereine, N.B., Stothard, J.R., 2013. New Insights into the Molecular Epidemiology and Population Genetics of Schistosoma mansoni in Ugandan Pre-school Children and Mothers. PLoS neglected tropical diseases 7 (12). doi:10.1371/journal.pntd.0002561	S. mansoni	summary		Topic 0: individual patient data for drug efficacy, with late outcome assessment	1	1	1	0	0		Excluded	05/06/2015
X04450	Batista-Neto, J., Tognetti, L.B., Ribeiro, L.T., Balwani Mdo, C., Muritiba, T., Alves, E.E., 2013. Evolutional profile of the esophageal varices after splenectomy associated with ligation of the left gastric vein and sclerotherapy in schistosomal portal hypertension. Arq Bras Cir Dig 26, 49–53.	S. mansoni	summary		Topic 1: associated morbidity and immunological responses, co-infections, risk factors	0				0		Excluded	18/06/2015
X04470	Barbosa, L.M., Silva, L.K., Reis, E.A., Azevedo, T.M., Costa, J.M., Blank, W.A., Reis, M.G., Blanton, R.E., 2013. Characteristics of the human host have little influence on which local Schistosoma mansoni populations are acquired. PLoS Negl Trop Dis 7, e2572. doi:10.1371/journal.pntd.0002572	S. mansoni	summary		Topic 5: endemicity, disease mapping, surveillance, epidemiological survey	0				0		Excluded	05/06/2015
X04480	Abera, B., Alem, G., Yimer, M., Herrador, Z., 2013. Epidemiology of soil-transmitted helminths, Schistosoma mansoni, and haematocrit values among schoolchildren in Ethiopia. J Infect Dev Ctries 7, 253–60.	S. mansoni	summary		Topic 1: associated morbidity and immunological responses, co-infections, risk factors	0				0		Excluded	05/06/2015
X04490	Abay, S.M., Tilahun, M., Fikrie, N., Habtewold, A., 2013. Plasmodium falciparum and Schistosoma mansoni coinfection and the side benefit of artemether-lumefantrine in malaria patients. J Infect Dev Ctries 7, 468–74.	S. mansoni	full text	23771290	none	1	1	1	1	1		Analysed	06/06/2015
X04540	Swanson, S.J., Phares, C.R., Mamo, B., Smith, K.E., Cetron, M.S., Stauffer, W.M., 2012. Albendazole therapy and enteric parasites in United States-bound refugees. N Engl J Med 366, 1498–507. doi:10.1056/NEJMoa1103360	S. mansoni	summary		Pre-screen 4: no Schistosoma spp. infection, no antischistosomal drug delivery, non-endemic setting					0		Excluded	05/06/2015
X04560	Seto, E.Y., Sousa-Figueiredo, J.C., Betson, M., Byalero, C., Kabatereine, N.B., Stothard, J.R., 2012. Patterns of intestinal schistosomiasis among mothers and young children from Lake Albert, Uganda: water contact and social networks inferred from wearable global positioning system dataloggers. Geospat Health 7, 1–13. doi:10.4081/gh.2012.99	S. mansoni	summary		Topic 0: individual patient data for drug efficacy, with late outcome assessment	1	1	1	0	0		Excluded	05/06/2015
X04570	Samuels, A.M., Matey, E., Mwinzi, P.N., Wiegand, R.E., Muchiri, G., Ireri, E., Hyde, M., Montgomery, S.P., Karanja, D.M., Secor, W.E., 2012. Schistosoma mansoni morbidity among school-aged children: a SCORE project in Kenya. Am J Trop Med Hyg 87, 874–82. doi:10.4269/ajtmh.2012.12-0397	S. mansoni	summary		Topic 5: endemicity, disease mapping, surveillance, epidemiological survey	0				0		Excluded	05/06/2015
X04590	Ruxin, J., Negin, J., 2012. Removing the neglect from neglected tropical diseases: The Rwandan experience 2008-2010. Global Public Health 7 (8), 812–822. doi:10.1080/17441692.2012.699535	S. mansoni	summary		Topic 5: endemicity, disease mapping, surveillance, epidemiological survey	1	0	0		0		Excluded	05/06/2015
X04630	Odhiambo, G.O., Odiere, M.R., Opisa, S., Shiwalo, I., Karanja, D.M., Mwinzi, P.N., 2012. Bilharzia in the informal urban settlements of western kenya: Prevalence, distribution and evaluation of community and school-based approaches for control. American Journal of Tropical Medicine and Hygiene Conference: 61st Annual Meeting of the American Society of Tropical Medicine and Hygiene, ASTMH 2012 Atl…	S. mansoni	summary		Pre-screen 0: conference prior 2014					0		Excluded	05/06/2015
X04650	Ndibazza, J., Webb, E.L., Lule, S.A., Mpairwe, H., Akello, M., Oduru, G., Kizza, M., Akurut, H., Muhangi, L., Vennervald, B., Elliott, A.M., 2012. The effect of maternal malaria and helminth infections on childhood malaria: A birth cohort in entebbe, uganda. American Journal of Tropical Medicine and Hygiene Conference: 61st Annual Meeting of the American Society of Tropical Medicine and Hygiene, …	S. mansoni	summary		Pre-screen 0: conference prior 2014					0		Excluded	05/06/2015
X04680	Navaratnam, A.M., Mutumba-Nakalembe, M.J., Stothard, J.R., Kabatereine, N.B., Fenwick, A., Sousa-Figueiredo, J.C., 2012. Notes on the use of urine-CCA dipsticks for detection of intestinal schistosomiasis in preschool children. Trans R Soc Trop Med Hyg 106, 619–22. doi:10.1016/j.trstmh.2012.06.010	S. mansoni	summary		Topic 2: diagnostic approach, prevalence estimation method	0				0		Excluded	05/06/2015
X04690	Mwinzi, P.N.M., Montgomery, S.P., Owaga, C.O., Mwanje, M., Muok, E.M., Ayisi, J.G., Laserson, K.F., Muchiri, E.M., Secor, W.E., Karanja, D.M.S., 2012. Integrated community-directed intervention for schistosomiasis and soil transmitted helminths in western Kenya - A pilot study. Parasites and Vectors 5 (1). doi:10.1186/1756-3305-5-182	S. mansoni	summary		Topic 3: behaviour, education, qualitative research, implementation piloting and safety	1	0	0	0	0		Excluded	05/06/2015
X04710	Lwanga, F., Kirunda, B.E., Orach, C.G., 2012. Intestinal helminth infections and nutritional status of children attending primary schools in Wakiso District, Central Uganda. Int J Environ Res Public Health 9, 2910–21. doi:10.3390/ijerph9082910	S. mansoni	summary		Topic 1: associated morbidity and immunological responses, co-infections, risk factors	0				0		Excluded	05/06/2015
X04740	Lage, R.C., Almeida, G.T., Venancio, T.M., Nakaya, H.I., Coimbra, R.S., Zerlotini, A., Sergio, V.A., Oliveira, G., 2012. Effects of praziquantel on gene expression of male and female schistosoma mansoni adult worms in culture. American Journal of Tropical Medicine and Hygiene Conference: 61st Annual Meeting of the American Society of Tropical Medicine and Hygiene, ASTMH 2012 Atlanta, GA United St…	S. mansoni	summary		Pre-screen 0: conference prior 2014					0		Excluded	05/06/2015
X04760	Hodges, M.H., Paye, J., Koroma, M.M., Nyorkor, E.D., Fofonah, I., Zhang, Y., 2012. High level of Schistosoma mansoni infection in pre-school children in Sierra Leone highlights the need in targeting this age group for praziquantel treatment. Acta Trop. doi:10.1016/j.actatropica.2012.07.005	S. mansoni	summary		Topic 5: endemicity, disease mapping, surveillance, epidemiological survey	1	0	0		0		Excluded	05/06/2015
X04780	Hodges, M.H., Dada, N., Warmsley, A., Paye, J., Bangura, M.M., Nyorkor, E., Sonnie, M., Zhang, Y., 2012. Mass drug administration significantly reduces infection of Schistosoma mansoni and hookworm in school children in the national control program in Sierra Leone. BMC Infect Dis 12, 16. doi:10.1186/1471-2334-12-16	S. mansoni	summary		Topic 0: individual patient data for drug efficacy, with late outcome assessment	1	1	1	0	0		Excluded	05/06/2015
X04790	He, H.R., Li, M., Wei, D.P., Zhu, J.J., Yang, J.B., Feng, X.H., Din, W., Zhou, R.B., Lu, G.Z., 2012. [Therapeutic schemes for refractory ascites of advanced schistosomiasis: a clinical control study]. Zhongguo Xue Xi Chong Bing Fang Zhi Za Zhi 24, 570–2.	S. mansoni	summary		Topic 1: associated morbidity and immunological responses, co-infections, risk factors	0				0		Excluded	17/06/2015
X04800	Finn, T.P., Stewart, B.T., Reid, H.L., Petty, N., Sabasio, A., Oguttu, D., Lado, M., Brooker, S.J., Kolaczinski, J.H., 2012. Integrated Rapid Mapping of Neglected Tropical Diseases in Three States of South Sudan: Survey Findings and Treatment Needs. PLoS One 7 (12). doi:10.1371/journal.pone.0052789	S. mansoni	summary		Topic 5: endemicity, disease mapping, surveillance, epidemiological survey	0				0		Excluded	05/06/2015
X04810	Erko, B., Degarege, A., Tadesse, K., Mathiwos, A., Legesse, M., 2012. Efficacy and side effects of praziquantel in the treatment of Schistosomiasis mansoni in schoolchildren in Shesha Kekele Elementary School, Wondo Genet, Southern Ethiopia. Asian Pac J Trop Biomed 2, 235–9. doi:10.1016/s2221-1691(12)60049-5	S. mansoni	full text	23569905	none	1	1	1	1	1		Analysed	17/06/2015
X04840	De Oliveira, R.N., Rehder, V.L.G., Santos Oliveira, A.S., Junior, I.M., de Carvalho, J.E., de Ruiz, A.L.T.G., de Lourdes Sierpe Jeraldo, V., Linhares, A.X., Allegretti, S.M., 2012. Schistosoma mansoni: In vitro schistosomicidal activity of essential oil of Baccharis trimera (less) DC. Experimental Parasitology 132 (2), 135–143. doi:10.1016/j.exppara.2012.06.005	S. mansoni	summary		Pre-screen 3: in vitro/ex vivo, laboratory work, no human subject					0		Excluded	05/06/2015
X04860	Cota, G.F., Gomes, L.I., Pinto, B.F., Santos-Oliveira, J.R., Da-Cruz, A.M., Pedrosa, M.S., Tafuri, W.L., Rabello, A., 2012. Dyarrheal syndrome in a patient co-infected with Leishmania infantum and Schistosoma mansoni. Case Reports in Medicine 2012. doi:10.1155/2012/240512	S. mansoni	summary		Pre-screen 1: case report					0		Excluded	06/06/2015
X04880	Cisse, F.A., Morel, Y., Bangoura, M.A., Jedou, A., Basse, A., Ndiaye, M., Diop, A.G., Ndiaye, M.M., Cisse, A., 2012. Myelopathy due to Schistosoma mansoni. [French]. Revue de Medecine Interne 33 (10), 580–582. doi:10.1016/j.revmed.2012.06.005	S. mansoni	summary		Pre-screen 1: case report					0		Excluded	06/06/2015
X04910	Camuset, G., Wolff, V., Marescaux, C., Abou-Bacar, A., Candolfi, E., Lefebvre, N., Christmann, D., Hansmann, Y., 2012. Cerebral vasculitis associated with Schistosoma mansoni infection. BMC infectious diseases 12. doi:10.1186/1471-2334-12-220	S. mansoni	summary		Pre-screen 1: case report					0		Excluded	06/06/2015
X04920	Betson, M., Sousa-Figueiredo, J.C., Kabatereine, N.B., Stothard, J.R., 2012. Use of fecal occult blood tests as epidemiologic indicators of morbidity associated with intestinal schistosomiasis during preventive chemotherapy in young children. Am J Trop Med Hyg 87, 694–700. doi:10.4269/ajtmh.2012.12-0059	S. mansoni	full text	22927499	Topic 0: individual patient data for drug efficacy, with late outcome assessment	1	1	1	0	0		Excluded	18/06/2015
X04930	Betson, M., Sousa-Figueiredo, J.C., Clifford, S., Atuhaire, A., Arinaitwe, M., Adriko, M., Mwesigwa, G., Nabonge, J., Kabatereine, N.B., Sutherland, C.J., Stothard, J.R., 2012. Artemther-lumefantrine is partially effective for treating chronic multi-species malaria in Ugandan pre-school children. Malaria Journal Conference: Challenges in Malaria Research: Progress Towards Elimination 2012 Basel S…	S. mansoni	summary		Pre-screen 0: conference prior 2014					0		Excluded	06/06/2015
X04940	Betson, M., Nejsum, P., Llewellyn-Hughes, J., Griffin, C., Atuhaire, A., Arinaitwe, M., Adriko, M., Ruggiana, A., Turyakira, G., Kabatereine, N.B., Stothard, J.R., 2012. Genetic diversity of Ascaris in southwestern Uganda. Transactions of the Royal Society of Tropical Medicine and Hygiene 106 (2), 75–83. doi:10.1016/j.trstmh.2011.10.011	S. mansoni	summary		Pre-screen 4: no Schistosoma spp. infection, no antischistosomal drug delivery, non-endemic setting					0		Excluded	06/06/2015
X04960	Andraus, W., Pugliese, V., Pecora, R., D’Albuquerque, L.A.C., 2012. Intentional use of Schistosoma mansoni-infected grafts in living donor liver transplantation. Liver Transplantation 18 (7), 867–868. doi:10.1002/lt.23436	S. mansoni	summary		Topic 1: associated morbidity and immunological responses, co-infections, risk factors	0				0		Excluded	06/06/2015
X04970	Amaning, J., Mehta, S., Thosani, N., Pan, J.J., Fallon, M., Bynon, J., Machicao, V.I., 2012. Revisiting the rare cause of non-cirrhotic portal hypertension in west. American Journal of Gastroenterology Conference: 77th Annual Scientific Meeting of the American College of Gastroenterology Las Vegas, NV United States. Conference Start: 20121019 Conference End: 20121024. Conference Publication: (var…	S. mansoni	summary		Pre-screen 0: conference prior 2014					0		Excluded	06/06/2015
X04990	Ahmed, A.M., El Tash, L.A., Mohamed, E.Y., Adam, I., 2012. High levels of Schistosoma mansoni infections among schoolchildren in central Sudan one year after treatment with praziquantel. J Helminthol 86, 228–32. doi:10.1017/s0022149x11000290	S. mansoni	summary		Topic 0: individual patient data for drug efficacy, with late outcome assessment	1	1	1	0	0		Excluded	06/06/2015
X05010	Zhang, H.X., Cheng, C.X., Yi, J.H., 2011. [Therapeutic effect of capsule xinganbao on schistosomal hepatocirrhosis]. Zhongguo Xue Xi Chong Bing Fang Zhi Za Zhi 23, 284, 291.	S. mansoni	summary		Topic 1: associated morbidity and immunological responses, co-infections, risk factors	0				0		Excluded	06/06/2015
X05020	Won, K., Abudho, B., Montgomery, S., Blackstock, A., Kennedy, E., Person, B., Mwinzi, P., Ochola, E., Foo, K., Hyde, M., Hightower, A., Karanja, D., Evan Secor, W., 2011. Assessment of quality of life as a tool for measuring morbidity due to schistosomiasis and the impact of treatment. American Journal of Tropical Medicine and Hygiene Conference: 60th Annual Meeting of the American Society of Tro…	S. mansoni	summary		Pre-screen 0: conference prior 2014					0		Excluded	06/06/2015
X05030	Vincenzi, R., Neto, J.S., Fonseca, E.A., Pugliese, V., Leite, K.R., Benavides, M.R., Candido, H.L., Porta, G., Miura, I.K., Pugliese, R., Danesi, V.B., Guimaraes, T.C., Porta, A., Kondo, M., Carone, E., Chapchap, P., 2011. Schistosoma mansoni infection in the liver graft: The impact on donor and recipient outcomes after transplantation. Liver Transpl 17, 1299–303. doi:10.1002/lt.22316	S. mansoni	summary		Topic 1: associated morbidity and immunological responses, co-infections, risk factors	0				0		Excluded	06/06/2015
X05040	Vale, T.C., Marques, D.P., De Sousa-Pereira, S.R., Lambertucci, J.R., 2011. Schistosoma mansoni encephalomyelitis. Archives of Neurology 68 (9), 1200–1201. doi:10.1001/archneurol.2011.198	S. mansoni	summary		Pre-screen 2: review					0		Excluded	06/06/2015
X05050	Tweyongyere, R., Mawa, P.A., Kihembo, M., Jones, F.M., Webb, E.L., Cose, S., Dunne, D.W., Vennervald, B.J., Elliott, A.M., 2011. Effect of praziquantel treatment of Schistosoma mansoni during pregnancy on immune responses to schistosome antigens among the offspring: results of a randomised, placebo-controlled trial. BMC Infect Dis 11, 234. doi:10.1186/1471-2334-11-234	S. mansoni	full text	21888656	Topic 1: associated morbidity and immunological responses, co-infections, risk factors	0				0		Excluded	18/06/2015
X05060	Tranquillini, G., De Freitas Ferreira Hostalacio, I., Tadeu Villa, R., Guevara Silva, L.A., Leitao, R., Bedin, V., 2011. Ectopic cutaneous schistosomiasis: Case report. [Spanish]. Medicina Cutanea Ibero-Latino-Americana 39 (6), 268–271.	S. mansoni	summary		Pre-screen 1: case report					0		Excluded	06/06/2015
X05070	Sturrock, H.J.W., Gething, P.W., Ashton, R.A., Kolaczinski, J.H., Kabatereine, N.B., Brooker, S., 2011. Planning schistosomiasis control: Investigation of alternative sampling strategies for Schistosoma mansoni to target mass drug administration of praziquantel in East Africa. International Health 3 (3), 165–175. doi:10.1016/j.inhe.2011.06.002	S. mansoni	summary		Topic 2: diagnostic approach, prevalence estimation method	0				0		Excluded	06/06/2015
X05080	Stothard, R., Betson, M., Sousa-Figueiredo, J., Atuhaire, A., Arinaitwe, M., Adriko, M., Besigye, F., Mwesigwa, G., Rowell, C., Kabatereine, N.B., 2011. Schistosomiasis in mothers and infants (SIMI) from Uganda: Key findings from a closed cohort longitudinal study administering preventive chemotherapy. American Journal of Tropical Medicine and Hygiene Conference: 60th Annual Meeting of the Americ…	S. mansoni	summary		Pre-screen 0: conference prior 2014					0		Excluded	14/06/2015
X05100	Standley, C.J., Adriko, M., Besigye, F., Kabatereine, N.B., Stothard, R.J., 2011. Confirmed local endemicity and putative high transmission of Schistosoma mansoni in the Sesse Islands, Lake Victoria, Uganda. Parasites and Vectors 4 (1). doi:10.1186/1756-3305-4-29	S. mansoni	summary		Topic 5: endemicity, disease mapping, surveillance, epidemiological survey	0				0		Excluded	06/06/2015
X05110	Sousa-Figueiredo, J.C., Day, M., Betson, M., Rowell, C., Wamboko, A., Arinaitwe, M., Kazibwe, F., Kabatereine, N.B., Stothard, J.R., 2011. Field survey for strongyloidiasis in eastern Uganda with observations on efficacy of preventive chemotherapy and co-occurrence of soil-transmitted helminthiasis/intestinal schistosomiasis. Journal of Helminthology 85 (3), 325–333. doi:10.1017/S0022149X10000623	S. mansoni	full text	20961473	none	1	1	1	1	1		Analysed	17/06/2015
X05130	Shane, H.L., Verani, J.R., Abudho, B., Montgomery, S.P., Blackstock, A.J., Mwinzi, P.N.M., Butler, S.E., Karanja, D.M.S., Secor, W.E., 2011. Evaluation of urine CCA assays for detection of Schistosoma mansoni infection in Western Kenya. PLoS neglected tropical diseases. doi:10.1371/journal.pntd.0000951	S. mansoni	summary		Topic 2: diagnostic approach, prevalence estimation method	0				0		Excluded	06/06/2015
X05150	Sayasone, S., Mak, T.K., Vanmany, M., Rasphone, O., Vounatsou, P., Utzinger, J., Akkhavong, K., Odermatt, P., 2011. Helminth and intestinal protozoa infections, multiparasitism and risk factors in Champasack province, Lao People’s Democratic Republic. PLoS Negl Trop Dis 5, e1037. doi:10.1371/journal.pntd.0001037	S. mansoni	summary		Topic 1: associated morbidity and immunological responses, co-infections, risk factors	0				0		Excluded	06/06/2015
X05160	Sangare, L.R., Herrin, B.R., John-Stewart, G., Walson, J.L., 2011. Species-specific treatment effects of helminth/HIV-1 co-infection: A systematic review and meta-analysis. Parasitology 138 (12), 1546–1558. doi:10.1017/S0031182011000357	S. mansoni	summary		Pre-screen 2: review					0		Excluded	06/06/2015
X05190	Osman, M.M., Shehab, A.Y., Zaki, A., Farag, H.F., 2011. Evaluation of two doses of triclabendazole in treatment of patients with combined schistosomiasis and fascioliasis. Eastern Mediterranean Health Journal 17 (4), 266–270.	S. mansoni	full text	22259882	none	1	1	1	1	1		Analysed	17/06/2015
X05220	Odongo-Aginya, E.I., Kironde, F.K., Lyazi, M.I., Sempewo, H., Oliveira, R.C., 2011. Evidence of long term benefit of morbidity reduction due to praziquantel treatment against Schistosoma mansoni in Kigungu Fishing Village in Entebbe, Uganda. African Journal of Infectious Diseases 5 (2), 33–39.	S. mansoni	summary		Topic 0: individual patient data for drug efficacy, with late outcome assessment	1	1	1	0	0		Excluded	06/06/2015
X05230	Namwanje, H., Kabatereine, N.B., Olsen, A., 2011. The acceptability and safety of praziquantel alone and in combination with mebendazole in the treatment of Schistosoma mansoni and soil-transmitted helminthiasis in children aged 1-4 years in Uganda. Parasitology 1–7. doi:10.1017/s0031182011000138	S. mansoni	full text	21349218	Topic 3: behaviour, education, qualitative research, implementation piloting and safety	1	1	0		0		Excluded	18/06/2015
X05250	Mutombo, P.N., McLaws, M.L., Man, W.Y.N., Sisson, S.A., Koukounari, A., Sacko, M., Dembele, R., Traore, M., Webster, J.P., 2011. Prevalence and intensity of Schistosoma spp two years after a praziquantel treatment among school-age children from a rural village from an irrigation scheme subjected to multiple treatments with praziquantel, Mali. American Journal of Tropical Medicine and Hygiene Conf…	S. mansoni	summary		Pre-screen 0: conference prior 2014					0		Excluded	06/06/2015
X05290	Lobo, P.P., Coelho, M., Geraldes, R., Santos, C., Gracio, M., Rosa, M.M., Antunes, J.L., 2011. Myeloradiculopathy associated to Schistosoma mansoni. BMJ case reports.	S. mansoni	summary		Pre-screen 1: case report					0		Excluded	06/06/2015
X05310	Liao, H.B., Chang, M.X., Xie, J.H., 2011. [Therapeutic efficiency of anluo huaxian wan in treatment of patients with advanced schistosomiasis]. Zhongguo Xue Xi Chong Bing Fang Zhi Za Zhi 23, 317, 320.	S. mansoni	summary		Topic 1: associated morbidity and immunological responses, co-infections, risk factors	0				0		Excluded	18/06/2015
X05340	Khaled, I.A., El-Ansary, M.S., Saleh, A.F., Mahmoud, O.M., Baioumi, E.A., Bakr, H.A., 2011. Cytogenetic study of the effect of Schistosoma mansoni infection on human peripheral blood lymphocytes and the role of beta-carotene and vitamin E in modulating this effect. Mol Biol Rep 38, 4101–9. doi:10.1007/s11033-010-0530-3	S. mansoni	full text	21107709	Pre-screen 3: in vitro/ex vivo, laboratory work, no human subject					0		Excluded	18/06/2015
X05350	Kapulu, M.C., Simuyandi, M., Sianongo, S., Mutale, M., Katubulushi, M., Kelly, P., 2011. Differential changes in expression of intestinal antimicrobial peptide genes during ascaris lumbricoides infection in zambian adults do not respond to helminth eradication. Journal of infectious diseases 203 (10), 1464–1473. doi:10.1093/infdis/jir035	S. mansoni	summary		Topic 1: associated morbidity and immunological responses, co-infections, risk factors	0				0		Excluded	06/06/2015
X05360	Huy, N.T., Hamada, M., Kikuchi, M., Lan, N.T., Yasunami, M., Zamora, J., Hirayama, K., 2011. Association of HLA and post-schistosomal hepatic disorder: a systematic review and meta-analysis. Parasitol Int 60, 347–56. doi:10.1016/j.parint.2011.05.008	S. mansoni	summary		Pre-screen 2: review					0		Excluded	06/06/2015
X05370	He, Z.W., Wang, Y.B., Huang, W.J., 2011. [Effect of jian-gan-le on advanced schistosomiasis]. Zhongguo Xue Xi Chong Bing Fang Zhi Za Zhi 23, 310, 313.	S. mansoni	full text	22164500	Topic 1: associated morbidity and immunological responses, co-infections, risk factors	1	0			0		Excluded	05/08/2015
X05380	Grande, R., Ranzi, M.L., Restelli, A., Maraschini, A., Perego, L., Torresani, E., 2011. [Intestinal parasitosis prevalence in outpatients and inpatients of Ca Granda IRCCS Foundation - Ospedale Maggiore Policlinico of Milan: data comparison between 1984-1985 and 2007-2009]. Infez Med 19, 28–38.	S. mansoni	summary		Topic 5: endemicity, disease mapping, surveillance, epidemiological survey	0				0		Excluded	06/06/2015
X05420	Fenwick, A., 2011. Raising the international profile of schistosomiasis. Tropical Medicine and International Health Conference: 7th European Congress on Tropical Medicine and International Health Barcelona Spain. Conference Start: 20111003 Conference End: 20111006. Conference Publication: (var.pagings). 16, 23–24.	S. mansoni	summary		Pre-screen 0: conference prior 2014					0		Excluded	06/06/2015
X05430	El-Shabrawi, M.H.F., Z.E, E.L.D., Isa, M., Kamal, N., Hassanin, F., El-Koofy, N., El-Batran, G., El-Makarem, S.A., El-Hennawy, A., 2011. Colorectal polyps: A frequently-missed cause of rectal bleeding in Egyptian children. Annals of Tropical Paediatrics 31 (3), 213–218. doi:10.1179/1465328111Y.0000000014	S. mansoni	summary		Topic 1: associated morbidity and immunological responses, co-infections, risk factors	0				0		Excluded	06/06/2015
X05440	Elliott, A.M., Ndibazza, J., Mpairwe, H., Muhangi, L., Webb, E.L., Kizito, D., Mawa, P., Tweyongyere, R., Muwanga, M., 2011. Treatment with anthelminthics during pregnancy: what gains and what risks for the mother and child? Parasitology 138, 1499–507. doi:10.1017/s0031182011001053	S. mansoni	summary		Pre-screen 2: review					0		Excluded	06/06/2015
X05450	De Moira, A.P., Wilson, S., Tukahebwa, E., Jones, F.M., Fitzsimmons, C.M., Mwatha, J.K., Bethony, J., Kabatereine, N.B., Dunne, D.W., 2011. Co-administration of praziquantel and albendazole to school children living in a Ugandan community co-endemic for Schistosoma mansoni and hookworm: Post-treatment parasiteand allergen-specific humoral responses and patterns of reinfection. American Journal of…	S. mansoni	summary		Pre-screen 0: conference prior 2014					0		Excluded	06/06/2015
X05460	Chothani, D.L., Vaghasiya, H.U., 2011. A review on Balanites aegyptiaca Del (desert date): Phytochemical constituents, traditional uses, and pharmacological activity. Pharmacognosy Reviews 5 (9), 55–62. doi:10.4103/0973-7847.79100	S. mansoni	summary		Pre-screen 2: review					0		Excluded	06/06/2015
X05470	Braga, M.H.V., De Carvalho, G.T.C., Brandao, R.A.C.S., De Albuquerque, L.A.F., De Lima, F.B.F., Borlot, P.E.W., Raso, J.L., 2011. Pseudotumoral form of cerebral schistosomiasis mansoni. World Neurosurgery 76 (1-2), 200–207. doi:10.1016/j.wneu.2010.12.002	S. mansoni	summary		Pre-screen 1: case report					0		Excluded	06/06/2015
X05480	Blanton, R.E., Blank, W.A., Costa, J.M., Carmo, T.M., Reis, E.A., Silva, L.K., Barbosa, L.M., Test, M.R., Reis, M.G., 2011. Schistosoma mansoni population structure and persistence after praziquantel treatment in two villages of Bahia, Brazil. International Journal for Parasitology 41 (10), 1093–1099. doi:10.1016/j.ijpara.2011.06.002	S. mansoni	full text	21784077	Pre-screen 3: in vitro/ex vivo, laboratory work, no human subject					0		Excluded	18/06/2015
X05490	Barakat, R., Morshedy, H.E., 2011. Efficacy of two praziquantel treatments among primary school children in an area of high Schistosoma mansoni endemicity, Nile Delta, Egypt. Parasitology 138 (4), 440–446. doi:10.1017/S003118201000154X	S. mansoni	full text	21078223	none	1	1	1	1	1		Analysed	18/06/2015
X05510	Badr, H.I., Shaker, A.A., Mansour, M.A., Kasem, M.A., Zaher, A.A., Salama, H.H., Safwat, M.I., 2011. Schistosomal myeloradiculopathy due to Schistosoma mansoni: Report on 17 cases from an endemic area. Annals of Indian Academy of Neurology 14 (2), 107–110. doi:10.4103/0972-2327.82796	S. mansoni	summary		Pre-screen 1: case report					0		Excluded	06/06/2015
X05560	Keiser, J., N'Guessan, N., Adoubryn, K.D., Hatz, C., Vonatsou, P., Utzinger, J., N’Goran, E., 2009. Mefloquine, artesunate and mefloquine-artesunate against Schistosoma haematobium infections: a randomized exploratory open label trial. Tropical Medicine & International Health 14, 55–55.	MFQ/OXA	summary		Pre-screen 0: conference prior 2014					0	X00570; X05560	Excluded	29/06/2015
X05570	De Souza, J.R., Morais, C.N., Aroucha, M.L., Miranda, P.J., Barbosa, C.S., Domingues, A.L., Carvalho Junior, L.B., Abath, F.G., Montenegro, S.M., 2007. Treatment of human acute schistosomiasis with oxamniquine induces an increase in interferon-gamma response to Schistosoma mansoni antigens. Mem Inst Oswaldo Cruz 102, 225–8.	MFQ/OXA	full text	17426890	Topic 1: associated morbidity and immunological responses, co-infections, risk factors	1	0	0		0		Excluded	22/06/2015
X05580	Cota, G.F., Pinto-Silva, R.A., Antunes, C.M., Lambertucci, J.R., 2006. Ultrasound and clinical investigation of hepatosplenic schistosomiasis: evaluation of splenomegaly and liver fibrosis four years after mass chemotherapy with oxamniquine. Am J Trop Med Hyg 74, 103–7.	MFQ/OXA	full text	16407352	Topic 0: individual patient data for drug efficacy, with late outcome assessment	1	1	1	0	0		Excluded	22/06/2015
X05610	Brandt, C.T., da Mota Braga, M.V., Melo, K.L., Pinho Sa, H., Carvalheira, R., 2001. Surgical hepatosplenic mansonic schistosomiasis in adolescents: repercussions of the post-treatment schistosomotic burden on the hepatic functional reserve. Mem Inst Oswaldo Cruz 96 Suppl, 113–5.	MFQ/OXA	summary		Topic 1: associated morbidity and immunological responses, co-infections, risk factors	0				0		Excluded	19/06/2015
X05620	Beck, L., Favre, T.C., Pieri, O.S., Zani, L.C., Domas, G.G., Barbosa, C.S., 2001. Replacing oxamniquine by praziquantel against Schistosoma mansoni infection in a rural community from the sugar-cane zone of Northeast Brazil: an epidemiological follow-up. Mem Inst Oswaldo Cruz 96 Suppl, 165–7.	MFQ/OXA	full text	11586444	Topic 0: individual patient data for drug efficacy, with late outcome assessment	1	1	1	0	0		Excluded	22/06/2015
X05630	Uneke, C.J., 2010. Soil transmitted helminth infections and schistosomiasis in school age children in sub-Saharan Africa: Efficacy of chemotherapeutic intervention since World Health Assembly resolution 2001. Tanzania Journal of Health Research 12 (1), 11.	S. haematobium; S. mansoni	summary		Pre-screen 2: review					0		Excluded	19/06/2015
X05640	Tohon, Z., Boubacar, H., Yahaya, R., Abdou, B., Boisier, P., 2010. Five years follow-up of schoolchildren infected with schistosomiasis in Niger: Evidence of the benefit of a regular praziquantel administration on the reinfection. BMC Proceedings. Conference: Institut Pasteur International Network Annual Scientific Meeting 20101122.	S. haematobium	summary		Pre-screen 0: conference prior 2014					0		Excluded	19/06/2015
X05650	Schanz, A., Richter, J., Beyer, I., Baldus, S.E., Hess, A.P., Kruessel, J.S., 2010. Genital schistosomiasis as a cause of female sterility and acute abdomen. Fertility and Sterility 93 (6), 2075.e7–2075.e9. doi:10.1016/j.fertnstert.2009.05.043	S. haematobium; S. mansoni	summary		Pre-screen 1: case report					0		Excluded	19/06/2015
X05660	Rakotonirina, E.J., Andrianjaka, P., Rakotoarivelo, R.A., Ramanampamonjy, R.M., Randria, M.J., Rakotomanga, J.D., 2010. [Relation between Shistosoma mansoni and hepatosplenomegalies]. Sante 20, 15–9. doi:10.1684/san.2009.0175	S. haematobium; S. mansoni	summary		Topic 1: associated morbidity and immunological responses, co-infections, risk factors	0				0		Excluded	19/06/2015
X05670	Onyeneho, N.G., Yinkore, P., Egwuage, J., Emukah, E., 2010. Perceptions, attitudes and practices on schistosomiasis in Delta State, Nigeria. Tanzan J Health Res 12, 287–98.	S. haematobium	summary		Topic 3: behaviour, education, qualitative research, implementation piloting and safety	0				0		Excluded	19/06/2015
X05700	Lv, S., Zhang, Y., Steinmann, P., Zhou, X.N., Utzinger, J., 2010. Helminth Infections of the Central Nervous System Occurring in Southeast Asia and the Far East, in: Microbiology: Bacteriology, Mycology, Parasitology and Virology, Advances in Parasitology. Academic Press (24-28 Oval Road, London NW1 7DX, United Kingdom), United Kingdom, pp. 351–408.	S. haematobium; S. japonicum; S. mansoni	summary		Pre-screen 2: review					0		Excluded	20/06/2015
X05710	Kolosionek, E., Crosby, A., Harhay, M.O., Morrell, N., Butrous, G., 2010. Pulmonary vascular disease associated with schistosomiasis. Expert Review of Anti-Infective Therapy 8 (12), 1467–1473. doi:10.1586/eri.10.124	S. haematobium; S. japonicum; S. mansoni	summary		Pre-screen 2: review					0		Excluded	20/06/2015
X05720	Johnson, T.V., DeLong, J., Master, V.A., 2010. Multiple potential infectious causes of hematuria complicate this diagnosis. A diagnosis of schistosomiasis is made after four of five possible etiologies are ruled out, illustrating the need to test for all triggers before initiating treatment. JAAPA?: official journal of the American Academy of Physician Assistants 23 (10), 26, 31–32.	S. haematobium	full text	21128380	Pre-screen 1: case report					0		Excluded	15/07/2015
X05730	Helleberg, M., Thybo, S., 2010. High rate of failure in treatment of imported schistosomiasis. Journal of Travel Medicine 17 (2), 94–99. doi:10.1111/j.1708-8305.2009.00387.x	S. haematobium; S. mansoni	summary		Pre-screen 4: no Schistosoma spp. infection, no antischistosomal drug delivery, non-endemic setting					0		Excluded	19/06/2015
X05750	Gil, R.R., De Arriba Munoz, A., Del Olmo Izuzquiza, I.R., Perez, D.R., Salas, Y.R., Roldan, M.L.J., Pablo, C.L., 2010. Urinary schistosomiasis as a cause of macrohematuria. [Spanish]. Revista Espanola de Pediatria 66 (3), 171–174.	S. haematobium	summary		Pre-screen 1: case report					0		Excluded	19/06/2015
X05760	Garba, A., Pion, S., Cournil, A., Milet, J., Schneider, D., Campagne, G., Chippaux, J.P., Boulanger, D., 2010. Risk factors for Schistosoma haematobium infection and morbidity in two villages with different transmission patterns in Niger. Acta Trop 115, 84–9. doi:10.1016/j.actatropica.2010.02.007	S. haematobium	summary		Topic 1: associated morbidity and immunological responses, co-infections, risk factors	0				0		Excluded	19/06/2015
X05770	Garba, A., Barkire, N., Djibo, A., Lamine, M.S., Sofo, B., Gouvras, A.N., Bosque-Oliva, E., Webster, J.P., Stothard, J.R., Utzinger, J., Fenwick, A., 2010. Schistosomiasis in infants and preschool-aged children: Infection in a single Schistosoma haematobium and a mixed S. haematobium-S. mansoni foci of Niger. Acta tropica 115 (3), 212–219. doi:10.1016/j.actatropica.2010.03.005	S. haematobium; S. mansoni	summary		Topic 3: behaviour, education, qualitative research, implementation piloting and safety	0				0		Excluded	19/06/2015
X05780	Everett, D.B., Baisely, K.J., McNerney, R., Hambleton, I., Chirwa, T., Ross, D.A., Changalucha, J., Watson-Jones, D., Helmby, H., Dunne, D.W., Mabey, D., Hayes, R.J., 2010. Association of schistosomiasis with false-positive HIV test results in an African adolescent population. J Clin Microbiol 48, 1570–7. doi:10.1128/jcm.02264-09	S. haematobium; S. mansoni	summary		Topic 1: associated morbidity and immunological responses, co-infections, risk factors	0				0		Excluded	19/06/2015
X05790	Ekpo, U.F., Laja-Deile, A., Oluwole, A.S., Sam-Wobo, S.O., Mafiana, C.F., 2010. Urinary schistosomiasis among preschool children in a rural community near Abeokuta, Nigeria. Parasites and Vectors 3 (1). doi:10.1186/1756-3305-3-58	S. haematobium	summary		Topic 3: behaviour, education, qualitative research, implementation piloting and safety	0				0		Excluded	19/06/2015
X05800	Bourke, C., 2010. Whole blood cytokine responses in urinary schistosomiasis: The effect of praziquantel treatment on natural immune responses. American Journal of Tropical Medicine and Hygiene Conference: 59th Annual Meeting of the American Society of Tropical Medicine and Hygiene, ASTMH 2010 Atlanta, GA United States. Conference Start: 20101103 Conference End: 20101107. Conference Publication: (…	S. haematobium	summary		Pre-screen 0: conference prior 2014					0		Excluded	19/06/2015
X05810	Bligh, J., Schramm, G., Chiodini, P.L., Doenhoff, M.J., 2010. Serological analysis of the outcome of treatment of Schistosoma mansoni infections with praziquantel. Annals of Tropical Medicine and Parasitology 104 (6), 511–520. doi:10.1179/136485910X12786389891245	S. haematobium; S. mansoni	full text	20863440	Pre-screen 4: no Schistosoma spp. infection, no antischistosomal drug delivery, non-endemic setting					0		Excluded	20/07/2015
X05820	Bergquist, R., Tanner, M., 2010. Controlling Schistosomiasis in Southeast Asia. A Tale of Two Countries, in: Microbiology: Bacteriology, Mycology, Parasitology and Virology, Advances in Parasitology. Academic Press (24-28 Oval Road, London NW1 7DX, United Kingdom), United Kingdom, pp. 109–144.	S. haematobium; S. japonicum; S. mansoni	summary		Pre-screen 2: review					0		Excluded	20/06/2015
X05830	Yamshchikov, A.V., Desai, N.S., Blumberg, H.M., Ziegler, T.R., Tangpricha, V., 2009. Vitamin D for treatment and prevention of infectious diseases: A systematic review of randomized controlled trials. Endocrine Practice 15 (5), 438–449. doi:10.4158/EP09101.ORR	S. haematobium	summary		Pre-screen 2: review					0		Excluded	19/06/2015
X05840	Webster, J.P., Koukounari, A., Lamberton, P.H.L., Stothard, J.R., Fenwick, A., 2009. Evaluation and application of potential schistosome-associated morbidity markers within large-scale mass chemotherapy programmes. Parasitology 136 (13), 1789–1799. doi:10.1017/S0031182009006350	S. haematobium; S. mansoni	full text	19523252	Pre-screen 2: review					0		Excluded	22/06/2015
X05850	Van Den Enden, E., 2009. Pharmacotherapy of helminth infection. Expert Opinion on Pharmacotherapy 10 (3), 435–451. doi:10.1517/14656560902722463	S. haematobium	summary		Pre-screen 2: review					0		Excluded	19/06/2015
X05860	Utzinger, J., Raso, G., Brooker, S., De Savigny, D., Tanner, M., Ornbjerg, N., Singer, B.H., N’Goran, E.K., 2009. Schistosomiasis and neglected tropical diseases: Towards integrated and sustainable control and a word of caution. Parasitology 136 (13), 1859–1874. doi:10.1017/S0031182009991600	S. haematobium; S. mansoni	summary		Pre-screen 2: review					0		Excluded	19/06/2015
X05870	Stothard, J.R., French, M.D., Khamis, I.S., Basanez, M.G., Rollinson, D., 2009. The epidemiology and control of urinary schistosomiasis and soil-transmitted helminthiasis in schoolchildren on Unguja Island, Zanzibar. Transactions of the Royal Society of Tropical Medicine and Hygiene 103 (10), 1031–1044. doi:10.1016/j.trstmh.2009.03.024	S. haematobium	summary		Topic 5: endemicity, disease mapping, surveillance, epidemiological survey	1	0	0		0		Excluded	19/06/2015
X05880	Stothard, J.R., Chitsulo, L., Kristensen, T.K., Utzinger, J., 2009. Control of schistosomiasis in sub-Saharan Africa: Progress made, new opportunities and remaining challenges. Parasitology 136 (13), 1665–1675. doi:10.1017/S0031182009991272	S. haematobium; S. japonicum; S. mansoni	summary		Pre-screen 2: review					0		Excluded	20/06/2015
X05890	Smits, H.L., 2009. Prospects for the control of neglected tropical diseases by mass drug administration. Expert Review of Anti-Infective Therapy 7 (1), 37–56. doi:10.1586/14787210.7.1.37	S. haematobium; S. japonicum	summary		Pre-screen 2: review					0		Excluded	20/06/2015
X05920	Russell Stothard, J., Sousa-Figueiredo, J.C., Simba Khamis, I., Garba, A., Rollinson, D., 2009. Urinary schistosomiasis-associated morbidity in schoolchildren detected with urine albumin-to-creatinine ratio (UACR) reagent strips. J Pediatr Urol 5, 287–91. doi:10.1016/j.jpurol.2008.09.010	S. haematobium	summary		Topic 2: diagnostic approach, prevalence estimation method	0				0		Excluded	19/06/2015
X05930	Rollinson, D., 2009. A wake up call for urinary schistosomiasis: Reconciling research effort with public health importance. Parasitology 136 (12), 1593–1610. doi:10.1017/S0031182009990552	S. haematobium; S. mansoni	summary		Pre-screen 2: review					0		Excluded	19/06/2015
X05940	Ramdial, P.K., Calonje, E., Singh, B., Sing, Y., Govender, P., 2009. Extra-anogenital bilharziasis cutanea tarda revisited. J Cutan Pathol 36, 766–71. doi:10.1111/j.1600-0560.2008.01165.x	S. haematobium; S. mansoni	summary		Topic 1: associated morbidity and immunological responses, co-infections, risk factors	0				0		Excluded	19/06/2015
X05960	Morales Senosiain, D., Molina, J., Martinez Ortiz, A., Martinez Artola, V., Beristain, X., 2009. Intermittent hematuria. Vesical schistosomosis. Concerning one case. [Spanish]. Anales del Sistema Sanitario de Navarra 32 (2), 265–268.	S. haematobium	summary		Pre-screen 1: case report					0		Excluded	19/06/2015
X05970	Massa, K., Magnussen, P., Sheshe, A., Ntakamulenga, R., Ndawi, B., Olsen, A., 2009. The effect of the community-directed treatment approach versus the school-based treatment approach on the prevalence and intensity of schistosomiasis and soil-transmitted helminthiasis among schoolchildren in Tanzania. Trans R Soc Trop Med Hyg 103, 31–7. doi:10.1016/j.trstmh.2008.07.009	S. haematobium; S. mansoni	full text	18771789	Topic 0: individual patient data for drug efficacy, with late outcome assessment	1	1	1	0	0		Excluded	22/06/2015
X05980	Mallick, R., Ganesh, H., Morton, K., 2009. Case report of labial hypertrophy - An unusual cause. International Journal of Gynecology and Obstetrics Conference: 19th FIGO World Congress of Gynecology and Obstetrics Cape Town South Africa. Conference Start: 20091004 Conference End: 20091009. Conference Publication: (var.pagings). 107, S567–S568. doi:10.1016/S0020-7292%2809%2962036-1	S. haematobium; S. japonicum; S. mansoni	summary		Pre-screen 0: conference prior 2014					0		Excluded	19/06/2015
X05990	Leutscher, P.D.C., Host, E., Reimert, C.M., 2009. Semen quality in Schistosoma haematobium infected men in Madagascar. Acta tropica 109 (1), 41–44. doi:10.1016/j.actatropica.2008.09.010	S. haematobium	summary		Topic 0: individual patient data for drug efficacy, with late outcome assessment	1	1	1	0	0		Excluded	19/06/2015
X06000	Koukounari, A., Donnelly, C.A., Sacko, M., Keita, A.D., Landoure, A., Dembele, R., Bosque-Oliva, E., Gabrielli, A.F., Gouvras, A., Traore, M., Fenwick, A., Webster, J.P., 2009. The impact of single versus mixed schistosome species infections on liver, spleen and bladder morbidity within Malian children pre- and post-praziquantel treatment. BMC Infectious Diseases 10. doi:10.1186/1471-2334-10-227	S. haematobium; S. mansoni	full text	20670408	Topic 0: individual patient data for drug efficacy, with late outcome assessment	1	1	1	0	0		Excluded	22/06/2015
X06010	King, J.D., Eigege, A., Richards Jr, F., Jip, N., Umaru, J., Deming, M., Miri, E., McFarland, D., Emerson, P.M., 2009. Integrating NTD mapping protocols: Can surveys for trachoma and urinary schistosomiasis be done simultaneously? American Journal of Tropical Medicine and Hygiene 81 (5), 793–798. doi:10.4269/ajtmh.2009.09-0236	S. haematobium	summary		Topic 2: diagnostic approach, prevalence estimation method	0				0		Excluded	19/06/2015
X06020	Kihara, J.H., Njagi, E.N., Kenya, E.U., Mwanje, M.T., Odek, A.E., van Dam, G., Kahama, A.I., Ouma, J.H., 2009. Urinary soluble egg antigen levels in Schistosoma haematobium infection in relation to sex and age of Kenyan schoolchildren following praziquantel treatment. Trans R Soc Trop Med Hyg 103, 1024–30. doi:10.1016/j.trstmh.2009.04.021	S. haematobium	full text	not found	none	1	1	1	1	1		Analysed	29/06/2015
X06030	Kapito-Tembo, A.P., Mwapasa, V., Meshnick, S.R., Samanyika, Y., Banda, D., Bowie, C., Radke, S., 2009. Prevalence distribution and risk factors for Schistosoma hematobium infection among school children in Blantyre, Malawi. PLoS Negl Trop Dis 3, e361. doi:10.1371/journal.pntd.0000361	S. haematobium	summary		Topic 1: associated morbidity and immunological responses, co-infections, risk factors	0				0		Excluded	19/06/2015
X06040	Jaureguiberry, S., Paris, L., Caumes, E., 2009. Difficulties in the diagnosis and treatment of acute schistosomiasis. Clinical Infectious Diseases 48 (8), 1163–1164. doi:10.1086/597497	S. haematobium; S. mansoni	full text	not found	Pre-screen 2: review					0		Excluded	19/06/2015
X06060	Hotez, P.J., Fenwick, A., 2009. Schistosomiasis in Africa: An emerging tragedy in our new global health decade. PLoS neglected tropical diseases 3 (9). doi:10.1371/journal.pntd.0000485	S. haematobium; S. mansoni	full text	not found	Pre-screen 2: review					0		Excluded	19/06/2015
X06070	Gutman, J., Richards, F.O., Jr., Eigege, A., Umaru, J., Alphonsus, K., Miri, E.S., 2009. The presumptive treatment of all school-aged children is the least costly strategy for schistosomiasis control in Plateau and Nasarawa states, Nigeria. Ann Trop Med Parasitol 103, 501–11. doi:10.1179/136485909x451843	S. haematobium; S. mansoni	summary		Topic 4: cost-effectiveness, modelling, projections and simulations in silico	0				0		Excluded	19/06/2015
X06080	Garba, A., Toure, S., Dembele, R., Boisier, P., Tohon, Z., Bosque-Oliva, E., Koukounari, A., Fenwick, A., 2009. Present and future schistosomiasis control activities with support from the Schistosomiasis Control Initiative in West Africa. Parasitology 136 (13), 1731–1737. doi:10.1017/S0031182009990369	S. haematobium; S. mansoni	full text	19631007	Pre-screen 2: review					0		Excluded	22/06/2015
X06090	Froeling, F.M.J.A., 2009. Urogenital parasitic infections. [Dutch]. Nederlands Tijdschrift voor Urologie 17 (5), 116–124.	S. haematobium	summary		Pre-screen 1: case report					0		Excluded	19/06/2015
X06100	Ekwunife, C.A., Okafor, F.C., Nwaorgu, O.C., 2009. Ultrasonographic screening of urinary schistosomiasis infected patients in Agulu community, Anambra state, southeast Nigeria. International Archives of Medicine 2 (1). doi:10.1186/1755-7682-2-34	S. haematobium	full text	19863804	Topic 1: associated morbidity and immunological responses, co-infections, risk factors	1	1	0		0		Excluded	22/06/2015
X06110	Dzeing-Ella, A., Mechai, F., Consigny, P.H., Zerat, L., Viard, J.P., Lecuit, M., Lortholary, O., 2009. Case report: Cervical schistosomiasis as a risk factor of cervical uterine dysplasia in a traveler. American Journal of Tropical Medicine and Hygiene 81 (4), 549–550. doi:10.4269/ajtmh.2009.08-0498	S. haematobium	summary		Pre-screen 1: case report					0		Excluded	19/06/2015
X06120	Doenhoff, M.J., Hagan, P., Cioli, D., Southgate, V., Pica-Mattoccia, L., Botros, S., Coles, G., Tchuem Tchuente, L.A., Mbaye, A., Engels, D., 2009. Praziquantel: Its use in control of schistosomiasis in sub-Saharan Africa and current research needs. Parasitology 136 (13), 1825–1835. doi:10.1017/S0031182009000493	S. haematobium; S. japonicum; S. mansoni	summary		Pre-screen 2: review					0		Excluded	20/06/2015
X06130	Dennis, N., Wilkinson, J., Robboy, S., Idrissa, A., 2009. Schistosomiasis and vesicovaginal fistula. African journal of reproductive health 13 (3), 137–140.	S. haematobium	full text	not found	Pre-screen 1: case report					0		Excluded	19/06/2015
X06140	Danso-Appiah, A., Garner, P., Olliaro, P.L., Utzinger, J., 2009. Treatment of urinary schistosomiasis: methodological issues and research needs identified through a Cochrane systematic review. Parasitology 136, 1837–49. doi:10.1017/s0031182009005939	S. haematobium	summary		Pre-screen 2: review					0		Excluded	19/06/2015
X06150	Ayoya, M.A., Spiekermann-Brouwer, G.M., Traore, A.K., Stoltzfus, R.J., Habicht, J.P., Garza, C., 2009. Multiple micronutrients including iron are not more effective than iron alone for improving hemoglobin and iron status of Malian school children. Journal of Nutrition 139 (10), 1972–1979. doi:10.3945/jn.109.106625	S. haematobium	full text	19675104	Topic 1: associated morbidity and immunological responses, co-infections, risk factors	1	1	0		0	X02360; X06150	Excluded	22/06/2015
X06160	Augusto, G., Magnussen, P., Kristensen, T.K., Appleton, C.C., Vennervald, B.J., 2009. The influence of transmission season on parasitological cure rates and intensity of infection after praziquantel treatment of Schistosoma haematobium-infected schoolchildren in Mozambique. Parasitology 136, 1771–9. doi:10.1017/s0031182009006210	S. haematobium	full text	19490727	none	1	1	1	1	1		Analysed	26/06/2015
X06170	Argemi, X., Camuset, G., Abou-Bakar, A., Lucescu, I., Forestier, E., Christmann, D., Hansmann, Y., 2009. Case report: Rectal perforation caused by Schistosoma haematobium. American Journal of Tropical Medicine and Hygiene 80 (2), 179–181.	S. haematobium	summary		Pre-screen 1: case report					0		Excluded	19/06/2015
X06180	Alalade, A.O., Leeson, S.C., Andrady, U., 2009. An unusual association: Vulval schistosomiasis, microinvasive vulval squamous cell carcinoma and high-grade vulval intraepithelial neoplasia in HIV patient. Gynecological Surgery 6 (2), 177–179. doi:10.1007/s10397-008-0412-z	S. haematobium	summary		Pre-screen 1: case report					0		Excluded	19/06/2015
X06190	Abdul-Ghani, R., Loutfy, N., Sahn, A.E., Hassan, A., 2009. Current chemotherapy arsenal for schistosomiasis mansoni: Alternatives and challenges. Parasitology Research 104 (5), 955–965. doi:10.1007/s00436-009-1371-7	S. haematobium; S. mansoni	summary		Pre-screen 2: review					0		Excluded	19/06/2015
X06200	Toure, S., Zhang, Y., Bosque-Oliva, E., Ky, C., Ouedraogo, A., Koukounari, A., Gabrielli, A.F., Bertrand, S., Webster, J.P., Fenwick, A., 2008. Two-year impact of single praziquantel treatment on infection in the national control programme on schistosomiasis in Burkina Faso. Bull World Health Organ 86, 780–7, A.	S. haematobium; S. mansoni	full text	18949215	Topic 0: individual patient data for drug efficacy, with late outcome assessment	1	1	1	0	0		Excluded	22/06/2015
X06210	Tonkal, A.M., Morsy, T.A., 2008. An update review on Commiphora molmol and related species. J Egypt Soc Parasitol 38, 763–96.	S. haematobium	summary		Pre-screen 2: review					0		Excluded	19/06/2015
X06220	Tohon, Z.B., Mainassara, H.B., Garba, A., Mahamane, A.E., Bosque-Oliva, E., Ibrahim, M.L., Duchemin, J.B., Chanteau, S., Boisier, P., 2008. Controlling schistosomiasis: significant decrease of anaemia prevalence one year after a single dose of praziquantel in Nigerian schoolchildren. PLoS Negl Trop Dis 2, e241. doi:10.1371/journal.pntd.0000241	S. haematobium	full text	18509472	Topic 0: individual patient data for drug efficacy, with late outcome assessment	1	1	1	0	0		Excluded	22/06/2015
X06230	Tatala, S.R., Kihamia, C.M., Kyungu, L.H., Svanberg, U., 2008. Risk factors for anaemia in schoolchildren in Tanga Region, Tanzania. Tanzan J Health Res 10, 189–202.	S. haematobium; S. mansoni	summary		Topic 1: associated morbidity and immunological responses, co-infections, risk factors	0				0		Excluded	19/06/2015
X06250	Da Silva, I.M., Pereira Filho, E., Thiengo, R., Ribeiro, P.C., Conceicao, M.J., Panasco, M., Lenzi, H.L., 2008. Schistosomiasis haematobia: Histopathological course determined by cystoscopy in a patient in whom praziquantel treatment failed. Revista do Instituto de Medicina Tropical de Sao Paulo 50 (6), 343–346. doi:10.1590/S0036-46652008000600006	S. haematobium	summary		Pre-screen 1: case report					0		Excluded	19/06/2015
X06260	Clements, A.C., Brooker, S., Nyandindi, U., Fenwick, A., Blair, L., 2008. Bayesian spatial analysis of a national urinary schistosomiasis questionnaire to assist geographic targeting of schistosomiasis control in Tanzania, East Africa. Int J Parasitol 38, 401–15. doi:10.1016/j.ijpara.2007.08.001	S. haematobium	summary		Topic 5: endemicity, disease mapping, surveillance, epidemiological survey	0				0		Excluded	19/06/2015
X06270	Cioli, D., Valle, C., Angelucci, F., Miele, A.E., 2008. Will new antischistosomal drugs finally emerge? Trends in Parasitology 24 (9), 379–382. doi:10.1016/j.pt.2008.05.006	S. haematobium; S. japonicum	summary		Pre-screen 2: review					0		Excluded	20/06/2015
X06280	Bergquist, R., 2008. A century of schistosomiasis research. Acta tropica 108 (2-3), 65–68. doi:10.1016/j.actatropica.2008.11.002	S. haematobium	summary		Pre-screen 2: review					0		Excluded	19/06/2015
X06300	Simoonga, C., Kazembe, L.N., Kristensen, T.K., Olsen, A., Appleton, C.C., Mubita, P., Mubila, L., 2008. The epidemiology and small-scale spatial heterogeneity of urinary schistosomiasis in Lusaka province, Zambia. Geospat Health 3, 57–67. doi:10.4081/gh.2008.232	S. haematobium; S. mansoni	summary		Topic 5: endemicity, disease mapping, surveillance, epidemiological survey	0				0		Excluded	19/06/2015
X06310	Salvana, E.M.T., King, C.H., 2008. Schistosomiasis in travelers and immigrants. Current Infectious Disease Reports 10 (1), 42–49. doi:10.1007/s11908-008-0009-8	S. haematobium; S. japonicum; S. mansoni	summary		Pre-screen 2: review					0		Excluded	19/06/2015
X06330	Ramarakoto, C.E., Leutscher, P.D.C., van Dam, G., Christensen, N.O., 2008. Ultrasonographical findings in the urogenital organs in women and men infected with Schistosoma haematobium in northern Madagascar. Transactions of the Royal Society of Tropical Medicine and Hygiene 102 (8), 767–773. doi:10.1016/j.trstmh.2008.03.007	S. haematobium	full text	18472119	Topic 0: individual patient data for drug efficacy, with late outcome assessment	1	1	1	0	0		Excluded	22/06/2015
X06340	Pistone, T., Ezzedine, K., Accoceberry, I., Receveur, M.C., Juguet, F., Malvy, D., 2008. Ectopic cutaneous schistosomiasis-perigenital infiltrative granulomata in a 34-year-old French pregnant woman. Travel Medicine and Infectious Disease 6 (3), 155–157. doi:10.1016/j.tmaid.2008.01.008	S. haematobium	summary		Pre-screen 1: case report					0		Excluded	19/06/2015
X06350	Midzi, N., Sangweme, D., Zinyowera, S., Mapingure, M.P., Brouwer, K.C., Munatsi, A., Mutapi, F., Mudzori, J., Kumar, N., Woelk, G., Mduluza, T., 2008. The burden of polyparasitism among primary schoolchildren in rural and farming areas in Zimbabwe. Trans R Soc Trop Med Hyg 102, 1039–45. doi:10.1016/j.trstmh.2008.05.024	S. haematobium	summary		Topic 1: associated morbidity and immunological responses, co-infections, risk factors	0				0		Excluded	19/06/2015
X06370	Leutscher, P.D.C., Ramarokoto, C.E., Hoffmann, S., Jensen, J.S., Ramaniraka, V., Randrianasolo, B., Raharisolo, C., Migliani, R., Christensen, N., 2008. Coexistence of urogenital schistosomiasis and sexually transmitted infection in women and men living in an area where Schistosoma haematobium is endemic. Clinical Infectious Diseases 47 (6), 775–782. doi:10.1086/591127	S. haematobium	full text	18680415	Topic 0: individual patient data for drug efficacy, with late outcome assessment	1	1	1	0	0		Excluded	22/06/2015
X06380	Kohno, M., Kuwatsuru, R., Suzuki, K., Nishii, N., Hayano, T., Mitsuhashi, N., Tanabe, K., 2008. Imaging findings from a case of bilharziasis in a patient with gross hematuria of several years’ duration. Radiation Medicine - Medical Imaging and Radiation Oncology 26 (9), 553–556. doi:10.1007/s11604-008-0274-3	S. haematobium	summary		Pre-screen 1: case report					0		Excluded	19/06/2015
X06390	Kjetland, E.F., Ndhlovu, P.D., Kurewa, E.N., Midzi, N., Gomo, E., Mduluza, T., Friis, H., Gundersen, S.G., 2008. Prevention of gynecologic contact bleeding and genital sandy patches by childhood anti-schistosomal treatment. American Journal of Tropical Medicine and Hygiene 79 (1), 79–83.	S. haematobium	summary		Topic 1: associated morbidity and immunological responses, co-infections, risk factors	0				0		Excluded	19/06/2015
X06400	Kehinde, E.O., Anim, J.T., Hira, P.R., 2008. Parasites of urological importance. Urologia Internationalis 81 (1), 1–13. doi:10.1159/000137633	S. haematobium	summary		Pre-screen 2: review					0		Excluded	19/06/2015
X06410	Katz, N., Coelho, P.M.Z., 2008. Clinical therapy of schistosomiasis mansoni: The Brazilian contribution. Acta tropica 108 (2-3), 72–78. doi:10.1016/j.actatropica.2008.05.006	S. haematobium	summary		Pre-screen 2: review					0		Excluded	19/06/2015
X06420	Gutman, J., Fagbemi, A., Alphonsus, K., Eigege, A., Miri, E.S., Richards, F.O., Jr., 2008. Missed treatment opportunities for schistosomiasis mansoni, in an active programme for the treatment of urinary schistosomiasis in Plateau and Nasarawa states, Nigeria. Ann Trop Med Parasitol 102, 335–46. doi:10.1179/136485908x278810	S. haematobium	summary		Topic 5: endemicity, disease mapping, surveillance, epidemiological survey	0				0		Excluded	19/06/2015
X06430	Utzinger, J., Shu-Hua, X., Tanner, M., Keiser, J., 2007. Artemisinins for schistosomiasis and beyond. Current Opinion in Investigational Drugs 8 (2), 105–116.	S. haematobium	summary		Pre-screen 2: review					0		Excluded	19/06/2015
X06440	Tzanetou, K., Adamis, G., Andipa, E., Zorzos, C., Ntoumas, K., Armenis, K., Kontogeorgos, G., Malamou-Lada, E., Gargalianos, P., 2007. Urinary tract Schistosoma haematobium infection: A case report. Journal of Travel Medicine 14 (5), 334–337. doi:10.1111/j.1708-8305.2007.00137.x	S. haematobium	summary		Pre-screen 1: case report					0		Excluded	19/06/2015
X06450	Traore, M., Landoure, A., Diarra, A., Kante, B., Sacko, M., Coulibaly, G., Sangho, A., Simaga, S.Y., 2007. [Geographic distribution and epidemiology of urinary schistosomiasis in Mali: implications for a control program]. Mali Med 22, 22–8.	S. haematobium	summary		Topic 5: endemicity, disease mapping, surveillance, epidemiological survey	0				0		Excluded	19/06/2015
X06460	Stothard, J.R., Gabrielli, A.F., 2007. Schistosomiasis in African infants and preschool children: to treat or not to treat? Trends in Parasitology 23 (3), 83–86. doi:10.1016/j.pt.2007.01.005	S. haematobium; S. mansoni	summary		Pre-screen 2: review					0		Excluded	19/06/2015
X06480	Ramirez, B., Bickle, Q., Yousif, F., Fakorede, F., Mouries, M.A., Nwaka, S., 2007. Schistosomes: Challenges in compound screening. Expert Opinion on Drug Discovery 2 (SUPPL. 1), S53–S61. doi:10.1517/17460441.2.S1.S53	S. haematobium; S. japonicum; S. mansoni	summary		Pre-screen 2: review					0		Excluded	19/06/2015
X06500	Mutapi, F., Roussilhon, C., Mduluza, T., Druilhe, P., 2007. Anti-malaria humoral responses in children exposed to Plasmodium falciparum and Schistosoma haematobium. Memorias do Instituto Oswaldo Cruz 102 (3), 405–409.	S. haematobium	full text	17568947	Topic 0: individual patient data for drug efficacy, with late outcome assessment	1	1	1	0	0	Mutapi?	Excluded	29/06/2015
X06510	Moudgil, A., Kosut, J., 2007. Urinary schistosomiasis: an uncommon cause of gross hematuria in the industrialized countries. Pediatric nephrology (Berlin, Germany) 22 (8), 1225–1227.	S. haematobium	summary		Pre-screen 2: review					0		Excluded	19/06/2015
X06520	Lopez Gonzalez, L., Gonzalez Medina, A.R., Izquierdo, F., Garcia Diez, F., 2007. Vesical schistosomiasis: An uncommon cause of bladder wall thickening. [Spanish]. Radiologia 49 (6), 440–443. doi:10.1016/S0033-8338%2807%2973818-3	S. haematobium	summary		Pre-screen 2: review					0		Excluded	19/06/2015
X06530	Koukounari, A., Gabrielli, A.F., Toure, S., Bosque-Oliva, E., Zhang, Y., Sellin, B., Donnelly, C.A., Fenwick, A., Webster, J.P., 2007. Schistosoma haematobium infection and morbidity before and after large-scale administration of praziquantel in Burkina Faso. J Infect Dis 196, 659–69. doi:10.1086/520515	S. haematobium	full text	17674306	Topic 0: individual patient data for drug efficacy, with late outcome assessment	1	1	1	0	0		Excluded	22/06/2015
X06540	Huerta, L.L., Alcala, J.A.C., Lecumberri, S.N., Dorronsoro, M.G., Piedrola, J.I.P., 2007. Bilharziasis. Case report. [Spanish]. Archivos Espanoles de Urologia 60 (7), 795–799.	S. haematobium; S. mansoni	summary		Pre-screen 1: case report					0		Excluded	19/06/2015
X06550	Hosseinipour, M.C., Napravnik, S., Joaki, G., Gama, S., Mbeye, N., Banda, B., Martinson, F., Hoffman, I., Cohen, M.S., 2007. HIV and parasitic infection and the effect of treatment among adult outpatients in Malawi. Journal of infectious diseases 195 (9), 1278–1282. doi:10.1086/513274	S. haematobium; S. mansoni	full text	17396996	none	1	1	1	1	1		Analysed	29/06/2015
X06560	Friedman, J.F., Mital, P., Kanzaria, H.K., Olds, G.R., Kurtis, J.D., 2007. Schistosomiasis and pregnancy. Trends in Parasitology 23 (4), 159–164. doi:10.1016/j.pt.2007.02.006	S. haematobium; S. japonicum; S. mansoni	summary		Pre-screen 2: review					0		Excluded	19/06/2015
X06570	French, M.D., Rollinson, D., Basanez, M.G., Mgeni, A.F., Khamis, I.S., Stothard, J.R., 2007. School-based control of urinary schistosomiasis on Zanzibar, Tanzania: Monitoring micro-haematuria with reagent strips as a rapid urological assessment. Journal of Pediatric Urology 3 (5), 364–368. doi:10.1016/j.jpurol.2007.01.198	S. haematobium	full text	18947774	Topic 0: individual patient data for drug efficacy, with late outcome assessment	1	1	1	0	0		Excluded	22/06/2015
X06580	Dent, A., King, C.H., 2007. Schistosoma haematobium: The urinary parasite. Infections in Medicine 24 (11), 489–496.	S. haematobium	summary		Pre-screen 2: review					0		Excluded	19/06/2015
X06590	Caffrey, C.R., 2007. Chemotherapy of schistosomiasis: present and future. Current Opinion in Chemical Biology 11 (4), 433–439. doi:10.1016/j.cbpa.2007.05.031	S. haematobium; S. mansoni	summary		Pre-screen 2: review					0		Excluded	19/06/2015
X06600	Bouree, P., Djibo, N., Kanner, A., 2007. Current profile of schistosomiasis. [French]. Antibiotiques 9 (3), 156–163. doi:10.1016/S1294-5501%2807%2991374-6	S. haematobium; S. japonicum; S. mansoni	summary		Pre-screen 2: review					0		Excluded	19/06/2015
X06620	Ben Hariz, M., Ben Farhat, L., Hlioui, S., Chourou, O., Essafi-Kallel, K., Mahjoub, A., Chaker, E., Ben Ammar, B., Maherzi, A., 2007. Imported schistosoma haematobium infection: About 9 cases. [French]. Tunisie Medicale 85 (2), 150–154.	S. haematobium	summary		Pre-screen 1: case report					0		Excluded	19/06/2015
X06640	Wichmann, D., Hofmann, C., Sudeck, H., Burchard, G.D., Moser, A., 2006. Myeloradiculitis: A rare event in schistosoma infection. Infection 34 (6), 349–351. doi:10.1007/s15010-006-5116-6	S. haematobium; S. japonicum; S. mansoni	summary		Pre-screen 1: case report					0		Excluded	19/06/2015
X06650	Thors, C., Holmblad, P., Maleki, M., Carlson, J., Linder, E., 2006. Schistosomiasis in Swedish travellers to sub-Saharan Africa: Can we rely on serology? Scandinavian Journal of Infectious Diseases 38 (9), 794–799. doi:10.1080/00365540600643195	S. haematobium; S. mansoni	summary		Topic 2: diagnostic approach, prevalence estimation method	0				0		Excluded	19/06/2015
X06660	Summer, A.P., Stauffer, W., Maroushek, S.R., Nevins, T.E., 2006. Hematuria in children due to schistosomiasis in a nonendemic setting. Clinical Pediatrics 45 (2), 177–181. doi:10.1177/000992280604500210	S. haematobium	summary		Pre-screen 2: review					0		Excluded	19/06/2015
X06670	Steinmann, P., Keiser, J., Bos, R., Tanner, M., Utzinger, J., 2006. Schistosomiasis and water resources development: systematic review, meta-analysis, and estimates of people at risk. Lancet Infect Dis 6, 411–25. doi:10.1016/s1473-3099(06)70521-7	S. haematobium; S. mansoni	summary		Pre-screen 2: review					0		Excluded	19/06/2015
X06680	Satayathum, S.A., Muchiri, E.M., Ouma, J.H., Whalen, C.C., King, C.H., 2006. Factors affecting infection or reinfection with Schistosoma haematobium in Coastal Kenya: Survival analysis during a nine-year, school-based treatment program. American Journal of Tropical Medicine and Hygiene 75 (1), 83–92.	S. haematobium	full text	16837713	Topic 0: individual patient data for drug efficacy, with late outcome assessment	1	1	1	0	0		Excluded	22/06/2015
X06690	Liu, H.Q., Feng, X.Y., Yao, Z.W., Sun, H.P., 2006. Characteristic magnetic resonance enhancement pattern in cerebral schistosomiasis. Chin Med Sci J 21, 223–7.	S. haematobium	full text	17249196	Topic 1: associated morbidity and immunological responses, co-infections, risk factors	1	1	0		0		Excluded	16/07/2015
X06700	Lapoile, E., Bellaiche, G., Boucard, M., Choudat, L., Porcheret, H., Slama, J.L., 2006. Rectal cancer associated with a Schistosoma hematobium infection [2]. [French]. Gastroenterologie Clinique et Biologique 30 (10), 1225–1226. doi:http://dx.doi.org/gcb-10-2006-30-10-0399-8320-101019-200519799	S. haematobium	summary		Pre-screen 1: case report					0		Excluded	19/06/2015
X06710	Koukounari, A., Sacko, M., Keita, A.D., Gabrielli, A.F., Landoure, A., Dembele, R., Clements, A.C., Whawell, S., Donnelly, C.A., Fenwick, A., Traore, M., Webster, J.P., 2006. Assessment of ultrasound morbidity indicators of schistosomiasis in the context of large-scale programs illustrated with experiences from Malian children. Am J Trop Med Hyg 75, 1042–52.	S. haematobium; S. mansoni	summary		Topic 1: associated morbidity and immunological responses, co-infections, risk factors	0				0		Excluded	19/06/2015
X06720	Kjetland, E.F., Mduluza, T., Ndhlovu, P.D., Gomo, E., Gwanzura, L., Midzi, N., Mason, P.R., Friis, H., Gundersen, S.G., 2006. Genital schistosomiasis in women: a clinical 12-month in vivo study following treatment with praziquantel. Trans R Soc Trop Med Hyg 100, 740–52. doi:10.1016/j.trstmh.2005.09.010	S. haematobium	full text	16406034	Topic 0: individual patient data for drug efficacy, with late outcome assessment	1	1	1	0	0		Excluded	22/06/2015
X06730	King, C.H., 2006. Long-term outcomes of school-based treatment for control of urinary schistosomiasis: a review of experience in Coast Province, Kenya. Mem Inst Oswaldo Cruz 101 Suppl 1, 299–306.	S. haematobium	summary		Pre-screen 2: review					0		Excluded	19/06/2015
X06740	Gryseels, B., Polman, K., Clerinx, J., Kestens, L., 2006. Human schistosomiasis. Lancet 368 (9541), 1106–1118. doi:10.1016/S0140-6736%2806%2969440-3	S. haematobium; S. japonicum	summary		Pre-screen 2: review					0		Excluded	19/06/2015
X06750	Grandiere-Perez, L., Ansart, S., Paris, L., Faussart, A., Jaureguiberry, S., Grivois, J.P., Klement, E., Bricaire, F., Danis, M., Caumes, E., 2006. Efficacy of praziquantel during the incubation and invasive phase of Schistosoma haematobium schistosomiasis in 18 travelers. Am J Trop Med Hyg 74, 814–8.	S. haematobium	full text	16687686	Topic 0: individual patient data for drug efficacy, with late outcome assessment	1	1	1	0	0		Excluded	22/06/2015
X06760	Fenwick, A., Keiser, J., Utzinger, J., 2006. Epidemiology, burden and control of schistosomiasis with particular consideration to past and current treatment trends. Drugs of the Future 31 (5), 413–425. doi:10.1358/dof.2006.031.05.984953	S. haematobium; S. japonicum; S. mansoni	summary		Pre-screen 2: review					0		Excluded	21/06/2015
X06770	el-Shazly, A.M., el-Nahas, H.A., Soliman, M., Sultan, D.M., Abedl Tawab, A.H., Morsy, T.A., 2006. The reflection of control programs of parasitic diseases upon gastrointestinal helminthiasis in Dakahlia Governorate, Egypt. J Egypt Soc Parasitol 36, 467–80.	S. haematobium	summary		Topic 5: endemicity, disease mapping, surveillance, epidemiological survey	0				0		Excluded	19/06/2015
X06780	Doenhoff, M.J., Pica-Mattoccia, L., 2006. Praziquantel for the treatment of schistosomiasis: Its use for control in areas with endemic disease and prospects for drug resistance. Expert Review of Anti-Infective Therapy 4 (2), 199–210. doi:10.1586/14787210.4.2.199	S. haematobium; S. japonicum; S. mansoni	summary		Pre-screen 2: review					0		Excluded	21/06/2015
X06790	Da Silva, I.M., Tsang, V., Noh, J., Rey, L., Conceicao, M.J., 2006. Clinical and laboratorial evaluation of urinary schistosomiasis in Brazilians after staying in Mozambique. Revista da Sociedade Brasileira de Medicina Tropical 39 (3), 272–274.	S. haematobium	full text	not found	Topic 0: individual patient data for drug efficacy, with late outcome assessment	1	1	1	0	0	X06790; X06800	Excluded	29/06/2015
X06800	Da Silva, I.M., Thiengo, R., Conceicao, M.J., Rey, L., Pereira Filho, E., Ribeiro, P.C., 2006. Cystoscopy in the diagnosis and follow-up of urinary schistosomiasis in Brazilian soldiers returning from Mozambique, Africa. Revista do Instituto de Medicina Tropical de Sao Paulo 48 (1), 39–42.	S. haematobium	full text	16547578	Topic 0: individual patient data for drug efficacy, with late outcome assessment	1	1	1	0	0	X06790; X06800	Excluded	22/06/2015
X06810	Bichler, K.H., Savatovsky, I., Naber, K.G., Bischop, M.C., Bjerklund-Johansen, T.E., Botto, H., Cek, M., Grabe, M., Lobel, B., Redorta, J.P., Tenke, P., 2006. EAU Guidelines for the Management of Urogenital Schistosomiasis. European Urology 49 (6), 998–1003. doi:10.1016/j.eururo.2006.02.022	S. haematobium; S. japonicum; S. mansoni	summary		Pre-screen 2: review					0		Excluded	19/06/2015
X06820	Bahrami, S., Alatassi, H., Slone, S.P., O’Connor, D.M., 2006. Tubal gestation and schistosomiasis: A case report. Journal of Reproductive Medicine for the Obstetrician and Gynecologist 51 (7), 595–598.	S. haematobium	summary		Pre-screen 1: case report					0		Excluded	19/06/2015
X06830	Ayoya, M.A., Spiekermann-Brouwer, G.M., Traore, A.K., Stoltzfus, R.J., Garza, C., 2006. Determinants of anemia among pregnant women in Mali. Food Nutr Bull 27, 3–11.	S. haematobium	summary		Topic 1: associated morbidity and immunological responses, co-infections, risk factors	0				0		Excluded	19/06/2015
X06840	Alonso, D., Munoz, J., Gascon, J., Valls, M.E., Corachan, M., 2006. Short report: Failure of standard treatment with praziquantel in two returned travelers with Schistosoma haematobium infection. American Journal of Tropical Medicine and Hygiene 74 (2), 342–344.	S. haematobium	summary		Pre-screen 1: case report					0		Excluded	19/06/2015
X06850	Zinyowera, S., Muchaneta-Kubara, C.E., Mutapi, F., Midzi, N., Ndlovu, P.D., Mduluza, T., 2006. Changes in the humoral immune responses after chemotherapy in single and co-infected individuals with Schisosoma haematobium and Plasmodium falciparum. The Central African journal of medicine 52 (9-12), 104–111.	S. haematobium	summary	20353134	Topic 1: associated morbidity and immunological responses, co-infections, risk factors	1	1	0		0	Mutapi?	Inaccessible (unclear)	22/06/2015
X06860	Xu, J., Rong, R., Zhang, H.Q., Shi, C.J., Zhu, X.Q., Xia, C.M., 2010. Sensitive and rapid detection of Schistosoma japonicum DNA by loop-mediated isothermal amplification (LAMP). Int J Parasitol 40, 327–31. doi:10.1016/j.ijpara.2009.08.010	S. japonicum	summary		Topic 2: diagnostic approach, prevalence estimation method	0				0		Excluded	20/06/2015
X06870	Xiao, S.H., Keiser, J., Chen, M.G., Tanner, M., Utzinger, J., 2010. Research and development of antischistosomal drugs in the People’s Republic of China a 60-year review. Adv Parasitol 73, 231–95. doi:10.1016/s0065-308x(10)73009-8	S. japonicum	summary		Pre-screen 2: review					0		Excluded	20/06/2015
X06880	Wei, W., Yousheng, L., Jianrong, D., Hongjun, L., 2010. Current Efficacy Of Praziquantel Against Schistosoma Japonicum Infection: A Field Evaluation In Main Endemic Foci Of China. American Journal of Tropical Medicine and Hygiene Conference: 59th Annual Meeting of the American Society of Tropical Medicine and Hygiene, ASTMH 2010 Atlanta, GA United States. Conference Start: 20101103 Conference End…	S. japonicum	summary		Pre-screen 0: conference prior 2014					0	X06880; X06890	Excluded	20/06/2015
X06900	Utzinger, J., Tanner, M., Keiser, J., 2010. ACTs for schistosomiasis: do they act? Lancet Infect Dis 10, 579–81. doi:10.1016/s1473-3099(10)70169-9	S. japonicum	full text	20705514	Pre-screen 2: review					0		Excluded	20/06/2015
X06910	Utzinger, J., Bergquist, R., Olveda, R., Zhou, X.N., 2010. Important Helminth Infections in Southeast Asia. Diversity, Potential for Control and Prospects for Elimination, in: Microbiology: Bacteriology, Mycology, Parasitology and Virology, Advances in Parasitology. Academic Press (24-28 Oval Road, London NW1 7DX, United Kingdom), United Kingdom, pp. 1–30.	S. japonicum	summary		Pre-screen 2: review					0		Excluded	20/06/2015
X06920	Shaw, J.G., Aggarwal, N., Acosta, L.P., Jiz, M.A., Wu, H.W., Leenstra, T., Coutinho, H.M., Olveda, R.M., Kurtis, J.D., McGarvey, S.T., Friedman, J.F., 2010. Reduction in hookworm infection after praziquantel treatment among children and young adults in Leyte, the Philippines. Am J Trop Med Hyg 83, 416–21. doi:10.4269/ajtmh.2010.09-0700	S. japonicum	summary		Topic 0: individual patient data for drug efficacy, with late outcome assessment	1	1	1	0	0		Excluded	20/06/2015
X06930	Olveda, R., Leonardo, L., Zheng, F., Sripa, B., Bergquist, R., Zhou, X.N., 2010. Coordinating Research on Neglected Parasitic Diseases in Southeast Asia Through Networking, in: Microbiology: Bacteriology, Mycology, Parasitology and Virology, Advances in Parasitology. Academic Press (24-28 Oval Road, London NW1 7DX, United Kingdom), United Kingdom, pp. 55–77.	S. japonicum	summary		Pre-screen 2: review					0		Excluded	20/06/2015
X06940	Muro, A., Perez-Arellano, J.L., 2010. Nitric oxide and respiratory helminthic diseases. Journal of Biomedicine and Biotechnology 2010. doi:10.1155/2010/958108	S. japonicum; S. mansoni	summary		Pre-screen 2: review					0		Excluded	20/06/2015
X06950	McManus, D.P., Gray, D.J., Li, Y., Feng, Z., Williams, G.M., Stewart, D., Rey-Ladino, J., Ross, A.G., 2010. Schistosomiasis in the People’s Republic of China: the era of the Three Gorges Dam. Clin Microbiol Rev 23, 442–66. doi:10.1128/cmr.00044-09	S. japonicum	summary		Pre-screen 2: review					0		Excluded	20/06/2015
X06980	Kanoksil, W., Larbcharoensub, N., Soontrapa, P., Phongkitkarun, S., Sriphojanart, S., Nitiyanant, P., 2010. Eosinophilic appendicitis caused by Schistosoma japonicum: a case report and review of the literature. Southeast Asian J Trop Med Public Health 41, 1065–70.	S. japonicum	summary		Pre-screen 1: case report					0		Excluded	20/06/2015
X07000	Hotez, P.J., Ehrenberg, J.P., 2010. Escalating the Global Fight Against Neglected Tropical Diseases Through Interventions in the Asia Pacific Region, in: Microbiology: Bacteriology, Mycology, Parasitology and Virology, Advances in Parasitology. Academic Press (24-28 Oval Road, London NW1 7DX, United Kingdom), United Kingdom, pp. 31–53.	S. japonicum	summary		Pre-screen 2: review					0		Excluded	20/06/2015
X07010	Carod-Artal, F.J., 2010. Neuroschistosomiasis. Expert Review of Anti-Infective Therapy 8 (11), 1307–1318. doi:10.1586/eri.10.111	S. japonicum	summary		Pre-screen 2: review					0		Excluded	20/06/2015
X07020	Carlton, E.J., Hsiang, M., Zhang, Y., Johnson, S., Hubbard, A., Spear, R.C., 2010. The impact of schistosoma japonicum infection and treatment on ultrasound-detectable morbidity: A five- year cohort study in Southwest China. PLoS neglected tropical diseases 4 (5). doi:10.1371/journal.pntd.0000685	S. japonicum	full text	20502515	Topic 1: associated morbidity and immunological responses, co-infections, risk factors	1	1	0		0		Excluded	22/06/2015
X07040	Zhou, J., Li, G., Xia, J., Xiao, B., Bi, F., Liu, D., Chen, C., 2009. Cerebral schistosomiasis japonica without gastrointestinal system involvement. Surg Neurol 71, 481–6. doi:10.1016/j.surneu.2007.08.049	S. japonicum	summary		Pre-screen 1: case report					0		Excluded	20/06/2015
X07060	Wan, H., Lei, D., Mao, Q., 2009. Cerebellar schistosomiasis: a case report with clinical analysis. Korean J Parasitol 47, 53–6. doi:10.3347/kjp.2009.47.1.53	S. japonicum	summary		Pre-screen 1: case report					0		Excluded	20/06/2015
X07090	McManus, D.P., Li, Y., Gray, D.J., Ross, A.G., 2009. Conquering “snail fever”: schistosomiasis and its control in China. Expert Rev Anti Infect Ther 7, 473–85. doi:10.1586/eri.09.17	S. japonicum	summary		Pre-screen 2: review					0		Excluded	20/06/2015
X07110	Jiz, M., Friedman, J.F., Leenstra, T., Jarilla, B., Pablo, A., Langdon, G., Pond-Tor, S., Wu, H.W., Manalo, D., Olveda, R., Acosta, L., Kurtis, J.D., 2009. Immunoglobulin E (IgE) responses to paramyosin predict resistance to reinfection with Schistosoma japonicum and are attenuated by IgG4. Infect Immun 77, 2051–8. doi:10.1128/iai.00012-09	S. japonicum	full text	19273558	Topic 0: individual patient data for drug efficacy, with late outcome assessment	1	1	1	0	0		Excluded	29/06/2015
X07120	Huang, J., Huang, H., Jiao, Y., Ai, G., Huang, T., Li, L., Yu, H., Ma, K., Xiao, F., 2009. Effect of anluohuaxian tablet combined with gamma-IFN on schistosomal liver fibrosis. Journal of Huazhong University of Science and Technology. Medical sciences = Hua zhong ke ji da xue xue bao. Yi xue Ying De wen ban = Huazhong keji daxue xuebao. Yixue Yingdewen ban 53–8.	S. japonicum	summary		Pre-screen 4: no Schistosoma spp. infection, no antischistosomal drug delivery, non-endemic setting					0		Excluded	20/06/2015
X07130	Gray, D.J., Williams, G.M., Li, Y., Chen, H., Forsyth, S.J., Li, R.S., Barnett, A.G., Guo, J., Ross, A.G., Feng, Z., McManus, D.P., 2009. A cluster-randomised intervention trial against Schistosoma japonicum in the Peoples’ Republic of China: bovine and human transmission. PLoS One 4, e5900.	S. japonicum	full text	19521532	Topic 0: individual patient data for drug efficacy, with late outcome assessment	1	1	1	0	0	X07130; X07140; X07340	Excluded	22/06/2015
X07140	Gray, D.J., Williams, G.M., Li, Y., Chen, H., Forsyth, S., Li, R., Barnett, A., Guo, J., Ross, A., Feng, Z., McManus, D.P., 2009. The role of bovines in human Schistosoma japonicum infection in the Peoples’ Republic of China. American Journal of Tropical Medicine and Hygiene Conference: 58th Annual Meeting of the American Society of Tropical Medicine and Hygiene, ASTMH Washington, DE United State…	S. japonicum	summary		Pre-screen 0: conference prior 2014					0	X07130; X07140; X07340	Excluded	20/06/2015
X07160	Belizario, V.Y., Jr., de Leon, W.U., Lumampao, Y.F., Anastacio, M.B., Tai, C.M., 2009. Sentinel surveillance of soil-transmitted helminthiasis in selected local government units in the Philippines. Asia Pac J Public Health 21, 26–42. doi:10.1177/1010539508327245	S. japonicum	summary		Topic 5: endemicity, disease mapping, surveillance, epidemiological survey	0				0		Excluded	20/06/2015
X07170	Tallo, V.L., Carabin, H., Alday, P.P., Balolong Jr, E., Olveda, R.M., McGarvey, S.T., 2008. Is mass treatment the appropriate schistosomiasis elimination strategy? Bulletin of the World Health Organization 86 (10), 765–771. doi:10.2471/BLT.07.047563	S. japonicum	summary		Topic 3: behaviour, education, qualitative research, implementation piloting and safety	1	0	0		0		Excluded	20/06/2015
X07190	Riley, S., Carabin, H., Belisle, P., Joseph, L., Tallo, V., Balolong, E., Willingham, A.L., Fernandez, T.J., Gonzales, R.O., Olveda, R., McGarvey, S.T., 2008. Multi-host transmission dynamics of Schistosoma japonicum in Samar province, the Philippines. PLoS Med 5, e18. doi:10.1371/journal.pmed.0050018	S. japonicum	summary		Topic 4: cost-effectiveness, modelling, projections and simulations in silico	0				0		Excluded	20/06/2015
X07200	Lei, T., Shu, K., Chen, X., Li, L., 2008. Surgical treatment of epilepsy with chronic cerebral granuloma caused by Schistosoma japonicum. Epilepsia 49 (1), 73–79. doi:10.1111/j.1528-1167.2007.01219.x	S. japonicum	summary		Topic 1: associated morbidity and immunological responses, co-infections, risk factors	0				0		Excluded	20/06/2015
X07210	King, C.H., Dangerfield-Cha, M., 2008. The unacknowledged impact of chronic schistosomiasis. Chronic Illness 4 (1), 65–79. doi:10.1177/1742395307084407	S. japonicum	summary		Pre-screen 2: review					0		Excluded	20/06/2015
X07220	Jiang, Y.G., Zhang, M.M., Xiang, J., 2008. Spinal cord schistosomiasis japonica: a report of 4 cases. Surgical Neurology 69 (4), 392–397. doi:10.1016/j.surneu.2007.02.026	S. japonicum	summary		Pre-screen 1: case report					0		Excluded	20/06/2015
X07260	Zhou, Y.B., Zhao, G.M., Jiang, Q.W., 2007. Effects of the praziquantel-based control of schistosomiasis japonica in China. Ann Trop Med Parasitol 101, 695–703. doi:10.1179/136485907x241488	S. japonicum	full text	18028731	Topic 0: individual patient data for drug efficacy, with late outcome assessment	1	1	1	0	0		Excluded	16/07/2015
X07270	Xiao, S.H., Keiser, J., Chollet, J., Utzinger, J., Dong, Y., Endriss, Y., Vennerstrom, J.L., Tanner, M., 2007. In vitro and in vivo activities of synthetic trioxolanes against major human schistosome species. Antimicrob Agents Chemother 51, 1440–5. doi:10.1128/aac.01537-06	S. japonicum	summary		Pre-screen 3: in vitro/ex vivo, laboratory work, no human subject					0		Excluded	20/06/2015
X07280	Steinmann, P., Zhou, X.N., Matthys, B., Li, Y.L., Li, H.J., Chen, S.R., Yang, Z., Fan, W., Jia, T.W., Vounatsou, P., Utzinger, J., 2007. Spatial risk profiling of Schistosoma japonicum in Eryuan county, Yunnan province, China. Geospat Health 2, 59–73. doi:10.4081/gh.2007.255	S. japonicum	summary		Topic 4: cost-effectiveness, modelling, projections and simulations in silico	0				0		Excluded	20/06/2015
X07290	Richard-Lenoble, D., Duong, T.H., 2007. [Bilharziasis or schistosomiasis]. Rev Prat 57, 149–55.	S. haematobium; S. japonicum; S. mansoni	summary		Pre-screen 2: review					0		Excluded	20/06/2015
X07320	Keiser, J., Utzinger, J., 2007. Artemisinins and synthetic trioxolanes in the treatment of helminth infections. Curr Opin Infect Dis 20, 605–12. doi:10.1097/QCO.0b013e3282f19ec4	S. japonicum; S. mansoni	summary		Pre-screen 2: review					0		Excluded	20/06/2015
X07330	Jaureguiberry, S., Ansart, S., Perez, L., Danis, M., Bricaire, F., Caumes, E., 2007. Acute neuroschistosomiasis: Two cases associated with cerebral vasculitis. American Journal of Tropical Medicine and Hygiene 76 (5), 964–966.	S. japonicum	summary		Pre-screen 1: case report					0		Excluded	20/06/2015
X07340	Gray, D.J., Williams, G.M., Li, Y., Chen, H., Li, R.S., Forsyth, S.J., Barnett, A.G., Guo, J., Feng, Z., McManus, D.P., 2007. A cluster-randomized bovine intervention trial against Schistosoma japonicum in the People’s Republic of China: design and baseline results. Am J Trop Med Hyg 77, 866–74.	S. japonicum	full text	17984344	Pre-screen 3: in vitro/ex vivo, laboratory work, no human subject					0	X07130; X07140; X07340	Excluded	22/06/2015
X07370	Balen, J., Zhao, Z.Y., Williams, G.M., McManus, D.P., Raso, G., Utzinger, J., Zhou, J., Li, Y.S., 2007. Prevalence, intensity and associated morbidity of Schistosoma japonicum infection in the Dongting Lake region, China. Bull World Health Organ 85, 519–26.	S. japonicum	summary		Topic 1: associated morbidity and immunological responses, co-infections, risk factors	0				0		Excluded	20/06/2015
X07380	Akatsu, T., Shimazu, M., Shinoda, M., Kawachi, S., Tanabe, M., Aiura, K., Ueda, M., Kameyama, K., Sakamoto, M., Kitajima, M., Kitagawa, Y., 2007. Intrahepatic cholangiocarcinoma with old infestation of Schistosoma japonicum: report of a case. Surg Today 37, 905–9. doi:10.1007/s00595-007-3485-9	S. japonicum	summary		Pre-screen 1: case report					0		Excluded	20/06/2015
X07400	Wan, F., Li, L., Chen, J., Lei, T., Xue, D., Niu, H., Shu, K., Zhang, P., Yang, Z., Wang, Y., 2006. Conus medullaris schistosomiasis. Journal of Neurosurgery: Spine 5 (2), 146–149. doi:10.3171/spi.2006.5.2.146	S. japonicum	summary		Topic 1: associated morbidity and immunological responses, co-infections, risk factors	0				0		Excluded	20/06/2015
X07410	Olds, G.R., 2006. New insights into the observed age-specific resistance to reinfection with Schistosoma japonicum. Clin Infect Dis 42, 1699–701. doi:10.1086/504331	S. japonicum	full text	not found	Pre-screen 2: review					0		Excluded	20/06/2015
X07420	Leenstra, T., Coutinho, H.M., Acosta, L.P., Langdon, G.C., Su, L., Olveda, R.M., McGarvey, S.T., Kurtis, J.D., Friedman, J.F., 2006. Schistosoma japonicum reinfection after praziquantel treatment causes anemia associated with inflammation. Infect Immun 74, 6398–407. doi:10.1128/iai.00757-06	S. japonicum	summary		Topic 0: individual patient data for drug efficacy, with late outcome assessment	1	1	1	0	0		Excluded	20/06/2015
X07430	Kurtis, J.D., Friedman, J.F., Leenstra, T., Langdon, G.C., Wu, H.W., Manalo, D.L., Su, L., Jiz, M., Jarilla, B., Pablo, A.O., McGarvey, S.T., Olveda, R.M., Acosta, L.P., 2006. Pubertal development predicts resistance to infection and reinfection with Schistosoma japonicum. Clin Infect Dis 42, 1692–8. doi:10.1086/504326	S. japonicum	summary		Topic 0: individual patient data for drug efficacy, with late outcome assessment	1	1	1	0	0		Excluded	20/06/2015
X07440	Ishikawa, H., Ohmae, H., Pangilinan, R., Redulla, A., Matsuda, H., 2006. Modeling the dynamics and control of Schistosoma japonicum transmission on Bohol island, the Philippines. Parasitol Int 55, 23–9. doi:10.1016/j.parint.2005.09.001	S. japonicum	summary		Topic 4: cost-effectiveness, modelling, projections and simulations in silico	0				0		Excluded	21/06/2015
X07450	Guo, J., Li, Y., Gray, D., Ning, A., Hu, G., Chen, H., Davis, G.M., Sleigh, A.C., Feng, Z., McManus, D.P., Williams, G.M., 2006. A drug-based intervention study on the importance of buffaloes for human Schistosoma japonicum infection around Poyang Lake, People’s Republic of China. The American journal of tropical medicine and hygiene 74, 335–41.	S. japonicum	full text	16474093	Post-screen 1: study end prior 2000	1	1	1	1	0		Excluded	29/06/2015
X07500	Chigusa, Y., Otake, H., Ohmae, H., Kirinoki, M., Ilagan, E.J., Barzaga, N.G., Kawabata, M., Hayashi, M., Matsuda, H., 2006. Determination of the period for establishment of a liver network echogenic pattern in Schistosoma japonicum infection. Parasitol Int 55, 33–7. doi:10.1016/j.parint.2005.08.003	S. japonicum	summary		Topic 1: associated morbidity and immunological responses, co-infections, risk factors	0				0		Excluded	21/06/2015
X07510	Blas, B.L., Lipayon, I.L., Tormis, L.C., Portillo, L.A., Hayashi, M., Matsuda, H., 2006. An attempt to study the economic loss arising from Schistosoma japonicum infection and the benefits derived from treatment. Southeast Asian J Trop Med Public Health 37, 26–32.	S. japonicum	summary		Topic 0: individual patient data for drug efficacy, with late outcome assessment	1	1	1	0	0		Excluded	21/06/2015
X07530	Walson, J.L., Stewart, B.T., Sangaré, L., Mbogo, L.W., Otieno, P.A., Piper, B.K., Richardson, B.A., John-Stewart, G., 2010. Prevalence and correlates of helminth co-infection in Kenyan HIV-1 infected adults. PLoS neglected tropical diseases e644. doi:10.1371/journal.pntd.0000644	S. mansoni	summary		Pre-screen 4: no Schistosoma spp. infection, no antischistosomal drug delivery, non-endemic setting					0		Excluded	22/06/2015
X07550	Tzanetou, K., Astriti, M., Delis, V., Moustakas, G., Choreftaki, T., Papaliodi, E., Sarri, K., Adamis, G., 2010. Intestinal schistosomiasis caused by both Schistosoma intercalatum and Schistosoma mansoni. Travel Medicine and Infectious Disease 8 (3), 184–189. doi:10.1016/j.tmaid.2010.04.003	S. mansoni	summary		Pre-screen 1: case report					0		Excluded	22/06/2015
X07560	Taparia, V.R., Rom, W.N., Yee, H., Kazeros, A., 2010. Increased bronchoalveolar lavage eosinophils in pulmonary schistosomiasis. American Journal of Respiratory and Critical Care Medicine. Conference: American Thoracic Society International Conference, ATS 181.	S. mansoni	summary		Pre-screen 0: conference prior 2014					0		Excluded	22/06/2015
X07570	Standley, C.J., Adriko, M., Arinaitwe, M., Atuhaire, A., Kazibwe, F., Fenwick, A., Kabatereine, N.B., Stothard, J.R., 2010. Epidemiology and control of intestinal schistosomiasis on the Sesse Islands, Uganda: Integrating malacology and parasitology to tailor local treatment recommendations. Parasites and Vectors 3 (1). doi:10.1186/1756-3305-3-64	S. mansoni	summary		Topic 5: endemicity, disease mapping, surveillance, epidemiological survey	0				0		Excluded	22/06/2015
X07610	Rahoud, S.A., Mergani, A., Khamis, A.H., Saeed, O.K., Mohamed-Ali, Q., Dessein, A.J., Elwali, N.E., 2010. Factors controlling the effect of praziquantel on liver fibrosis in Schistosoma mansoni-infected patients. FEMS Immunol Med Microbiol 58, 106–12. doi:10.1111/j.1574-695X.2009.00640.x	S. mansoni	full text	20030714	Topic 1: associated morbidity and immunological responses, co-infections, risk factors	1	1	0		0		Excluded	29/06/2015
X07630	Onakpoya, U.U., El-Eshmawy, A., Khadragui, I., 2010. Outcome of endocardiectomy in “egyptian type” endomyocardial fibrosis: A report of two patients. European Surgery - Acta Chirurgica Austriaca 42 (5), 241–244. doi:10.1007/s10353-010-0562-x	S. mansoni	summary		Pre-screen 1: case report					0		Excluded	22/06/2015
X07640	Odongo-Aginya, E.I., Lakwo, T.L., Doehring, E., 2010. Evaluation of schistosoma mansoni morbidity one year after praziquantel treatment in rhino camp and obongi in West Nile, Uganda. African Journal of Infectious Diseases 4 (2), 43–50.	S. mansoni	summary		Topic 0: individual patient data for drug efficacy, with late outcome assessment	1	1	1	0	0		Excluded	22/06/2015
X07660	Norton, A.J., Gower, C.M., Lamberton, P.H., Webster, B.L., Lwambo, N.J., Blair, L., Fenwick, A., Webster, J.P., 2010. Genetic consequences of mass human chemotherapy for Schistosoma mansoni: population structure pre- and post-praziquantel treatment in Tanzania. Am J Trop Med Hyg 83, 951–7. doi:10.4269/ajtmh.2010.10-0283	S. mansoni	summary		Pre-screen 3: in vitro/ex vivo, laboratory work, no human subject					0		Excluded	22/06/2015
X07690	Meunier, Y.A., 2010. Intestinal schistosomiasis acquired in Cameroon: A case report. Internet Journal of Tropical Medicine 6.	S. mansoni	summary		Pre-screen 1: case report					0		Excluded	22/06/2015
X07700	Mazigo, H.D., Waihenya, R., Lwambo, N.J.S., Mnyone, L.L., Mahande, A.M., Seni, J., Zinga, M., Kapesa, A., Kweka, E.J., Mshana, S.E., Heukelbach, J., Mkoji, G.M., 2010. Co-infections with Plasmodium falciparum, Schistosoma mansoni and intestinal helminths among schoolchildren in endemic areas of northwestern Tanzania. Parasites and Vectors 3 (1). doi:10.1186/1756-3305-3-44	S. mansoni	summary		Topic 1: associated morbidity and immunological responses, co-infections, risk factors	0				0		Excluded	22/06/2015
X07730	Kurup, R., Hunjan, G.S., 2010. Epidemiology and control of schistosomiasis and other intestinal parasitic infections among school children in three rural villages of south Saint Lucia. Journal of Vector Borne Diseases 47 (4), 228–234.	S. mansoni	full text	21178216	Topic 0: individual patient data for drug efficacy, with late outcome assessment	1	1	1	0	0		Excluded	30/06/2015
X07740	Kuhn, I., Kellenberger, E., Said-Hassane, F., Villa, P., Rognan, D., Lobstein, A., Haiech, J., Hibert, M., Schuber, F., Muller-Steffner, H., 2010. Identification by high-throughput screening of inhibitors of Schistosoma mansoni NAD+ catabolizing enzyme. Bioorganic and Medicinal Chemistry 18 (22), 7900–7910. doi:10.1016/j.bmc.2010.09.041	S. mansoni	summary		Pre-screen 3: in vitro/ex vivo, laboratory work, no human subject					0		Excluded	22/06/2015
X07750	Koroma, J.B., Peterson, J., Gbakima, A.A., Nylander, F.E., Sahr, F., Soares Magalhaes, R.J., Zhang, Y., Hodges, M.H., 2010. Geographical distribution of intestinal schistosomiasis and soil-transmitted helminthiasis and preventive chemotherapy strategies in Sierra Leone. PLoS Negl Trop Dis 4, e891. doi:10.1371/journal.pntd.0000891	S. mansoni	summary		Topic 5: endemicity, disease mapping, surveillance, epidemiological survey	0				0		Excluded	22/06/2015
X07780	Joshi, T.N., Yamazaki, M.K., Zhao, H., Becker, D., 2010. Spinal schistosomiasis: differential diagnosis for acute paraparesis in a U.S. resident. The journal of spinal cord medicine 33 (3), 256–260.	S. mansoni	summary		Pre-screen 1: case report					0		Excluded	22/06/2015
X07800	Gobel, T., Erhardt, A., Richter, J., Poremba, C., Haussinger, D., 2010. Chronic hepatitis B with an unexpected coinfection. [German]. Medizinische Klinik 105 (11), 827–830. doi:10.1007/s00063-010-1141-4	S. mansoni	summary		Pre-screen 1: case report					0		Excluded	22/06/2015
X07820	Galvao, A.F., Favre, T.C., Guimaraes, R.J.P.S., Pereira, A.P.B., Zani, L.C., Felipe, K.T., Domingues, A.L.C., Carvalho, O.S., Barbosa, C.S., Pieri, O.S., 2010. Spatial distribution of Schistosoma mansoni infection before and after chemotherapy with two praziquantel doses in a community of Pernambuco, Brazil. Memórias do Instituto Oswaldo Cruz 105 (4), 555–562.	S. mansoni	summary		Topic 0: individual patient data for drug efficacy, with late outcome assessment	1	1	1	0	0		Excluded	22/06/2015
X07830	French, M.D., Churcher, T.S., Gambhir, M., Fenwick, A., Webster, J.P., Kabatereine, N.B., Basanez, M.G., 2010. Observed reductions in Schistosoma mansoni transmission from large-scale administration of praziquantel in Uganda: a mathematical modelling study. PLoS Negl Trop Dis 4, e897. doi:10.1371/journal.pntd.0000897	S. mansoni	summary		Topic 4: cost-effectiveness, modelling, projections and simulations in silico	1	0			0		Excluded	22/06/2015
X07850	Epelboin, L., Jaureguiberry, S., Esteve, J.B., Danis, M., Komajda, M., Bricaire, F., Caumes, E., 2010. Case report: Myocarditis during acute schistosomiasis in two travelers. American Journal of Tropical Medicine and Hygiene 82 (3), 365–367. doi:10.4269/ajtmh.2010.09-0084	S. mansoni	summary		Pre-screen 1: case report					0		Excluded	22/06/2015
X07860	Enk, M.J., Lima, A.C.L., Barros, H.S., Massara, C.L., Coelho, P.M.Z., Schall, V.T., 2010. Factors related to transmission of and infection with Schistosoma mansoni in a village in the South-eastern Region of Brazil. Memórias do Instituto Oswaldo Cruz 105 (4), 570–577.	S. mansoni	summary		Topic 1: associated morbidity and immunological responses, co-infections, risk factors	0				0		Excluded	22/06/2015
X07870	Drummond, S.C., Pereira, S.R.S., Silva, L.C.S., Antunes, C.M.F., Lambertucci, J.R., 2010. Schistosomiasis control program in the state of Minas Gerais in Brazil. Memórias do Instituto Oswaldo Cruz 105 (4), 519–523.	S. mansoni	summary		Topic 0: individual patient data for drug efficacy, with late outcome assessment	1	1	1	0	0		Excluded	22/06/2015
X07880	Domling, A., Khoury, K., 2010. Praziquantel and schistosomiasis. ChemMedChem 5 (9), 1420–1421. doi:10.1002/cmdc.201000202	S. mansoni	summary		Pre-screen 2: review					0		Excluded	22/06/2015
X07890	Coura, J.R., Conceicao, M.J., 2010. Specific schistosomiasis treatment as a strategy for disease control. Mem Inst Oswaldo Cruz 105, 598–603.	S. mansoni	full text	20721513	Pre-screen 2: review					0		Excluded	26/06/2015
X07900	Clements, A.C., Deville, M.A., Ndayishimiye, O., Brooker, S., Fenwick, A., 2010. Spatial co-distribution of neglected tropical diseases in the east African great lakes region: revisiting the justification for integrated control. Trop Med Int Health 15, 198–207. doi:10.1111/j.1365-3156.2009.02440.x	S. mansoni	summary		Topic 5: endemicity, disease mapping, surveillance, epidemiological survey	0				0		Excluded	22/06/2015
X07920	Betson, M., Sousa-Figueiredo, J.C., Rowell, C., Kabatereine, N.B., Stothard, J.R., 2010. Intestinal schistosomiasis in mothers and young children in Uganda: investigation of field-applicable markers of bowel morbidity. Am J Trop Med Hyg 83, 1048–55. doi:10.4269/ajtmh.2010.10-0307	S. mansoni	summary		Topic 2: diagnostic approach, prevalence estimation method	0				0		Excluded	22/06/2015
X07940	Balog, C.I., Alexandrov, T., Derks, R.J., Hensbergen, P.J., van Dam, G.J., Tukahebwa, E.M., Kabatereine, N.B., Thiele, H., Vennervald, B.J., Mayboroda, O.A., Deelder, A.M., 2010. The feasibility of MS and advanced data processing for monitoring Schistosoma mansoni infection. Proteomics Clin Appl 4, 499–510. doi:10.1002/prca.200900158	S. mansoni	summary		Topic 2: diagnostic approach, prevalence estimation method	0				0		Excluded	22/06/2015
X07950	Anaruma Filho, F., Sant’Ana, J.M., dos Santos, R.F., Castagna, C.L., 2010. Environmental inducers of schistosomiasis mansoni in Campinas, Brazil. Geospat Health 5, 79–91. doi:10.4081/gh.2010.189	S. mansoni	summary		Topic 3: behaviour, education, qualitative research, implementation piloting and safety	0				0		Excluded	22/06/2015
X07960	Wan, H., Masataka, H., Lei, T., Liang, W., Li, M., 2009. Cerebral schistosomiasis caused by Schistosoma mansoni: A case report with clinical analysis. Iranian Journal of Parasitology 4 (2), 61–66.	S. mansoni	summary		Pre-screen 1: case report					0		Excluded	22/06/2015
X08000	Standley, C.J., Adriko, M., Alinaitwe, M., Kazibwe, F., Kabatereine, N.B., Stothard, J.R., 2009. Intestinal schistosomiasis and soil-transmitted helminthiasis in Ugandan schoolchildren: A rapid mapping assessment. Geospatial Health 4 (1), 39–53.	S. mansoni	summary		Topic 5: endemicity, disease mapping, surveillance, epidemiological survey	0				0		Excluded	22/06/2015
X08010	Sivini, F.N., Brandt, C.T., Belo Filho, D., 2009. [Ovarian and uterine arterial resistance indexes on the midluteal phase in patients suffering from schistosomiasis mansoni in its hepatosplenic form]. Rev Bras Ginecol Obstet 31, 427–32.	S. mansoni	summary		Topic 1: associated morbidity and immunological responses, co-infections, risk factors	0				0		Excluded	22/06/2015
X08050	Psevdos Jr, G., 2009. Schistosoma mansoni colitis in an AIDS patient. AIDS Reader 16.	S. mansoni	full text	not found	Pre-screen 1: case report					0		Excluded	26/06/2015
X08060	Poirier, P., Brugieres, P., Liance, M., Hosseini, H., Perignon, A., Botterel, F., 2009. Sciatica after return from Mali: Case report of schistosomal myelopathy. [French]. Medecine Tropicale 69 (3), 295–297.	S. mansoni	summary		Pre-screen 1: case report					0		Excluded	22/06/2015
X08080	Muhumuza, S., Kitimbo, G., Oryema-Lalobo, M., Nuwaha, F., 2009. Association between socio economic status and schistosomiasis infection in Jinja District, Uganda. Trop Med Int Health 14, 612–9. doi:10.1111/j.1365-3156.2009.02273.x	S. mansoni	summary		Topic 1: associated morbidity and immunological responses, co-infections, risk factors	0				0		Excluded	22/06/2015
X08110	Melman, S.D., Steinauer, M.L., Cunningham, C., Kubatko, L.S., Mwangi, I.N., Wynn, N.B., Mutuku, M.W., Karanja, D.M.S., Colley, D.G., Black, C.L., Secor, W.E., Mkoji, G.M., Loker, E.S., 2009. Reduced susceptibility to praziquantel among naturally occurring Kenyan isolates of Schistosoma mansoni. PLoS neglected tropical diseases 3 (8). doi:10.1371/journal.pntd.0000504	S. mansoni	summary		Pre-screen 3: in vitro/ex vivo, laboratory work, no human subject					0		Excluded	22/06/2015
X08160	Konstantinidou, E., Alexiou, C., Demonakou, M., Sakellaridis, T., Fotopoulos, A., Antsaklis, G., 2009. Schistosomal peritonitis: a rare cause of acute abdomen. Transactions of the Royal Society of Tropical Medicine and Hygiene 103 (10), 1068–1070. doi:10.1016/j.trstmh.2008.11.008	S. mansoni	summary		Pre-screen 1: case report					0		Excluded	22/06/2015
X08190	Hanelt, B., Brant, S.V., Steinauer, M.L., Maina, G.M., Kinuthia, J.M., Agola, E.L., Mwangi, I.N., Mungai, B.N., Mutuku, M.W., Loker, E.S., Mkoji, G.M., 2009. A survey of rodents for schistosomes from the Lake Victoria Basin, Kenya, the discovery of a new schistosome species, and the implications for schistosomiasis control strategies. American Journal of Tropical Medicine and Hygiene Conference: …	S. mansoni	summary		Pre-screen 0: conference prior 2014					0		Excluded	22/06/2015
X08230	French, M., Churcher, T., Basanez, M.G., Fenwick, A., 2009. Reductions in environmental transmission observed with a large-scale schistosomiasis control programme in Uganda. Tropical Medicine and International Health Conference: 6th European Congress on Tropical Medicine and International Health and 1st Mediterranean Conference on Migration and Travel Health Verona Italy. Conference Start: 200909…	S. mansoni	summary		Pre-screen 0: conference prior 2014					0		Excluded	29/06/2015
X08240	Fleming, F.M., Fenwick, A., Tukahebwa, E.M., Lubanga, R.G.N., Namwangye, H., Zaramba, S., Kabatereine, N.B., 2009. Process evaluation of schistosomiasis control in Uganda, 2003 to 2006: Perceptions, attitudes and constraints of a national programme. Parasitology 136 (13), 1759–1769. doi:10.1017/S0031182009990709	S. mansoni	summary		Topic 3: behaviour, education, qualitative research, implementation piloting and safety	0				0		Excluded	22/06/2015
X08260	Coelho, P.M.Z., Enk, M.J., Katz, N., 2009. Treatment of clinical schistosomiasis at the prepatent phase: an option? Trends in Parasitology 25 (7), 299–300. doi:10.1016/j.pt.2009.04.001	S. mansoni	full text	19539529	Pre-screen 2: review					0		Excluded	26/06/2015
X08270	Boissier, J., Cosledan, F., Robert, A., Meunier, B., 2009. In vitro activities of trioxaquines against Schistosoma mansoni. Antimicrobial Agents and Chemotherapy 53 (11), 4903–4906. doi:10.1128/AAC.00640-09	S. mansoni	summary		Pre-screen 3: in vitro/ex vivo, laboratory work, no human subject					0		Excluded	22/06/2015
X08290	Berhe, N., Myrvang, B., Gundersen, S.G., 2009. Gastro-intestinal symptoms associated with intense Schistosoma mansoni infection affect class-attentiveness of schoolchildren in Ethiopia. Acta tropica 110 (1), 52–56. doi:10.1016/j.actatropica.2009.01.007	S. mansoni	full text	19283896	Topic 3: behaviour, education, qualitative research, implementation piloting and safety	1	1	0		0		Excluded	26/06/2015
X08300	Andrews, K.T., Tran, T.N., Wheatley, N.C., Fairlie, D.P., 2009. Targeting histone deacetylase inhibitors for anti-malarial therapy. Current Topics in Medicinal Chemistry 9 (3), 292–308. doi:10.2174/156802609788085313	S. mansoni	summary		Pre-screen 3: in vitro/ex vivo, laboratory work, no human subject					0		Excluded	22/06/2015
X08320	Abbas, O.M., Omar, N.A., Zaghla, H.E., Faramawi, M.F., 2009. Schistosoma mansoni coinfection could have a protective effect against mixed cryoglobulinaemia in hepatitis C patients. Liver Int 29, 1065–70. doi:10.1111/j.1478-3231.2009.01970.x	S. mansoni	summary		Topic 1: associated morbidity and immunological responses, co-infections, risk factors	0				0		Excluded	22/06/2015
X08370	Stothard, J.R., Pleasant, J., Oguttu, D., Adriko, M., Galimaka, R., Ruggiana, A., Kazibwe, F., Kabatereine, N.B., 2008. Strongyloides stercoralis: a field-based survey of mothers and their preschool children using ELISA, Baermann and Koga plate methods reveals low endemicity in western Uganda. J Helminthol 82, 263–9. doi:10.1017/s0022149x08971996	S. mansoni	summary		Topic 5: endemicity, disease mapping, surveillance, epidemiological survey	0				0		Excluded	22/06/2015
X08380	Sow, S., Polman, K., Vereecken, K., Vercruysse, J., Gryseels, B., de Vlas, S.J., 2008. The role of hygienic bathing after defecation in the transmission of Schistosoma mansoni. Trans R Soc Trop Med Hyg 102, 542–7. doi:10.1016/j.trstmh.2008.02.016	S. mansoni	summary		Topic 3: behaviour, education, qualitative research, implementation piloting and safety	0				0		Excluded	22/06/2015
X08400	Shadan, S., 2008. Drug discovery: schistosome treatment. Nature 452 (7185), 296.	S. mansoni	full text	18354470	Pre-screen 2: review					0		Excluded	29/06/2015
X08410	Scott, M.E., 2008. Ascaris lumbricoides: A review of its epidemiology and relationship to other infections. Annales Nestle 66 (1), 7–22. doi:10.1159/000113305	S. mansoni	summary		Pre-screen 2: review					0		Excluded	22/06/2015
X08440	Poderoso, W.L.S., De Santana, W.B., Da Costa, E.F., Cipolotti, R., Fakhouri, R., 2008. Ectopic schistosomiasis: Description of five cases involving skin, one ovarian case and one adrenal case. Revista da Sociedade Brasileira de Medicina Tropical 41 (6), 668–671. doi:10.1590/S0037-86822008000600021	S. mansoni	summary		Pre-screen 1: case report					0		Excluded	22/06/2015
X08450	Parker, M., Allen, T., Hastings, J., 2008. Resisting control of neglected tropical diseases: Dilemmas in the mass treatment of schistosomiasis and soil-transmitted helminths in north-west Uganda. Journal of Biosocial Science 40 (2), 161–181. doi:10.1017/S0021932007002301	S. mansoni	summary		Topic 3: behaviour, education, qualitative research, implementation piloting and safety	0				0		Excluded	22/06/2015
X08460	Ofori-Adjei, D., Dodoo, A.N.O., Appiah-Danquah, A., Couper, M., 2008. A review of the safety of niclosamide, pyrantel, triclabendazole and oxamniquine. International Journal of Risk and Safety in Medicine 20 (3), 113–122. doi:10.3233/JRS-2008-0440	S. mansoni	summary		Pre-screen 2: review					0		Excluded	22/06/2015
X08470	Zhang, Y., Koukounari, A., Kabatereine, N., Fleming, F., Kazibwe, F., Tukahebwa, E., Stothard, J.R., Webster, J.P., Fenwick, A., 2007. Parasitological impact of 2-year preventive chemotherapy on schistosomiasis and soil-transmitted helminthiasis in Uganda. BMC Medicine 5. doi:10.1186/1741-7015-5-27	S. mansoni	summary		Topic 0: individual patient data for drug efficacy, with late outcome assessment	1	1	1	0	0		Excluded	23/06/2015
X08480	Wulff, C., Haeberlein, S., Haas, W., 2007. Cream formulations protecting against cercarial dermatitis by Trichobilharzia. Parasitology research 91–7. doi:10.1007/s00436-006-0431-5	S. mansoni	summary		Pre-screen 4: no Schistosoma spp. infection, no antischistosomal drug delivery, non-endemic setting					0		Excluded	23/06/2015
X08490	Wilson, S., Vennervald, B.J., Kadzo, H., Ireri, E., Amaganga, C., Booth, M., Kariuki, H.C., Mwatha, J.K., Kimani, G., Ouma, J.H., Muchiri, E., Dunne, D.W., 2007. Hepatosplenomegaly in Kenyan schoolchildren: Exacerbation by concurrent chronic exposure to malaria and Schistosoma mansoni infection. Tropical Medicine and International Health 12 (12), 1442–1449. doi:10.1111/j.1365-3156.2007.01950.x	S. mansoni	summary		Topic 1: associated morbidity and immunological responses, co-infections, risk factors	0				0		Excluded	23/06/2015
X08500	Watanabe, K., Mwinzi, P.N.M., Black, C.L., Muok, E.M.O., Karanja, D.M.S., Secor, W.E., Colley, D.G., 2007. T regulatory cell levels decrease in people infected with Schistosoma mansoni on effective treatment. American Journal of Tropical Medicine and Hygiene 77 (4), 676–682.	S. mansoni	full text	17978070	Topic 1: associated morbidity and immunological responses, co-infections, risk factors	1	1	0		0		Excluded	01/07/2015
X08510	Vereecken, K., Naus, C.W., Polman, K., Scott, J.T., Diop, M., Gryseels, B., Kestens, L., 2007. Associations between specific antibody responses and resistance to reinfection in a Senegalese population recently exposed to Schistosoma mansoni. Trop Med Int Health 12, 431–44. doi:10.1111/j.1365-3156.2006.01805.x	S. mansoni	full text	17313515	Post-screen 1: study end prior 2000	1	1	1	1	0		Excluded	02/07/2015
X08520	Svabova, V., Krumpolcova, M., Bartkovjak, K., Kutna, M., Pivarnik, Z., Njambi, S., Kamoche, S., Svitkova, A., Kandrava, K., Kolenova, A., Kiwou, M., Kisac, P., Krcmery Jr, V., 2007. Point prevalence study of the spectrum of infectious diseases and antimicrobial drug use in homogenous slum population of Mukuru in Nairobi. Neuroendocrinology Letters 28 (SUPPL. 3), 40–41.	S. mansoni	summary		Topic 5: endemicity, disease mapping, surveillance, epidemiological survey	0				0		Excluded	23/06/2015
X08540	Ruiz-Guevara, R., De Noya, B.A., Valero, S.K., Lecuna, P., Garassini, M., Noya, O., 2007. Clinical and ultrasound findings before and after praziquantel treatment among Venezuelan schistosomiasis patients. Revista da Sociedade Brasileira de Medicina Tropical 40 (5), 505–511.	S. mansoni	full text	17992403	Topic 0: individual patient data for drug efficacy, with late outcome assessment	1	1	1	0	0		Excluded	30/06/2015
X08570	Ramanampamonjy, R.M., Razafimahefa, S.H., Rajaonarivelo, P., Rajaona, H.R., 2007. Portopulmonary hypertension due to schistosomiasis in two Malagasy patients. [French]. Bulletin de la Societe de Pathologie Exotique 100 (1), 28–29.	S. mansoni	summary		Pre-screen 1: case report					0		Excluded	23/06/2015
X08590	Mossallam, S.F., Ali, S.M., El Zawawy, L.A., Said, D.E., 2007. The efficacy of antihelminthic compound; Clorsulon against experimental Schistosoma mansoni infection. Journal of the Egyptian Society of Parasitology 37 (1), 171–188.	S. mansoni	summary		Pre-screen 3: in vitro/ex vivo, laboratory work, no human subject					0		Excluded	23/06/2015
X08600	Lambertucci, J.R., Silva, L.C.D.S., Do Amaral, R.S., 2007. Guidelines for the diagnosis and treatment of schistosomal myeloradiculopathy. Revista da Sociedade Brasileira de Medicina Tropical 40 (5), 574–581.	S. mansoni	summary		Pre-screen 2: review					0		Excluded	23/06/2015
X08610	Lambertucci, J.R., Silva, L.C.D.S., De Queiroz, L.C., 2007. Pulmonary nodules and pleural effusion in the acute phase of schistosomiasis mansoni. [Portuguese, English]. Revista da Sociedade Brasileira de Medicina Tropical 40 (3), 374–375.	S. mansoni	full text	not found	Pre-screen 1: case report					0		Excluded	26/06/2015
X08620	Kihara, J.H., Muhoho, N., Njomo, D., Mwobobia, I.K., Josyline, K., Mitsui, Y., Awazawa, T., Amano, T., Mwandawiro, C., 2007. Drug efficacy of praziquantel and albendazole in school children in Mwea Division, Central Province, Kenya. Acta tropica 102 (3), 165–171. doi:10.1016/j.actatropica.2007.04.017	S. mansoni	full text	17572368	none	1	1	1	1	1		Analysed	15/07/2015
X08640	Kabatereine, N.B., Brooker, S., Koukounari, A., Kazibwe, F., Tukahebwa, E.M., Fleming, F.M., Zhang, Y., Webster, J.P., Stothard, J.R., Fenwick, A., 2007. Impact of a national helminth control programme on infection and morbidity in Ugandan schoolchildren. Bull World Health Organ 85, 91–9.	S. mansoni	summary		Topic 0: individual patient data for drug efficacy, with late outcome assessment	1	1	1	0	0		Excluded	23/06/2015
X08650	Ikeh, E.I., Obadofin, M.O., Brindeiro, B., Baugherb, C., Frost, F., Vanderjagt, D., Glew, R.H., 2007. Intestinal parasitism in Magama Gumau rural village and Jos township in north central Nigeria. Niger Postgrad Med J 14, 290–5.	S. mansoni	summary		Topic 5: endemicity, disease mapping, surveillance, epidemiological survey	0				0		Excluded	23/06/2015
X08680	Gulani, A., Nagpal, J., Osmond, C., Sachdev, H.P., 2007. Effect of administration of intestinal anthelmintic drugs on haemoglobin: systematic review of randomised controlled trials. BMJ 334, 1095. doi:10.1136/bmj.39150.510475.AE	S. mansoni	summary		Pre-screen 2: review					0		Excluded	23/06/2015
X08700	Farah, I.O., Langoi, D., Nyaundi, J., Hau, J., 2007. Schistosome-induced pathology is exacerbated and Th2 polarization is enhanced during pregnancy. In Vivo 21, 599–602.	S. mansoni	summary		Pre-screen 3: in vitro/ex vivo, laboratory work, no human subject					0		Excluded	23/06/2015
X08710	Ezzedine, K., Pistone, T., Receveur, M.C., Cressend, T., Dieval, C., Malvy, D., 2007. Haemoglobinuria in a 38-year-old French expatriate man living in Cameroon following artemisinin-based antimalarial treatment. Travel Medicine and Infectious Disease 5 (4), 256–258. doi:10.1016/j.tmaid.2007.01.003	S. mansoni	summary		Pre-screen 1: case report					0		Excluded	23/06/2015
X08720	El-Ghobashy, S., El-Leithy, T.R., Roshdy, M.M., El-Ganzoury, H.M., 2007. Effectiveness of a single immediate mitomycin C instillation in patients with low risk superficial bladder cancer: short and long-term follow-up. Journal of the Egyptian National Cancer Institute 121–6.	S. mansoni	summary		Topic 1: associated morbidity and immunological responses, co-infections, risk factors	0				0		Excluded	23/06/2015
X08730	Dissous, C., Ahier, A., Khayath, N., 2007. Protein tyrosine kinases as new potential targets against human schistosomiasis. BioEssays 29 (12), 1281–1288. doi:10.1002/bies.20662	S. mansoni	summary		Pre-screen 2: review					0		Excluded	23/06/2015
X08740	De Cleva, R., Herman, P., D’Albuquerque L, A., Pugliese, V., Santarem, O.L., Saad, W.A., 2007. Pre- and postoperative systemic hemodynamic evaluation in patients subjected to esophagogastric devascularization plus splenectomy and distal splenorenal shunt: a comparative study in schistomomal portal hypertension. World J Gastroenterol 13, 5471–5.	S. mansoni	summary		Topic 1: associated morbidity and immunological responses, co-infections, risk factors	0				0		Excluded	23/06/2015
X08760	Brutus, L., Watier, L., Hanitrasoamampionona, V., Razanatsoarilala, H., Cot, M., 2007. Confirmation of the protective effect of Ascaris lumbricoides on Plasmodium falciparum infection: results of a randomized trial in Madagascar. Am J Trop Med Hyg 77, 1091–5.	S. mansoni	full text	18165528	Post-screen 1: study end prior 2000	1	1	1	1	0		Excluded	26/06/2015
X08780	Armstrong, O., Cassagnau, E., Fanara, E., Buecher, B., Frampas, E., Lehur, P.A., 2007. Stromal tumor of the jejunum asymptomatic, parasitized!. [French]. Journal de Chirurgie 144 (4), 327–329. doi:10.1016/S0021-7697%2807%2991963-8	S. mansoni	full text	17925740	Pre-screen 1: case report					0		Excluded	26/06/2015
X08790	Andrade Filho, A.S., Queiroz, A.C., Freire, A.C.C., Lima, L.C.S., Filho, C.A.S., Amado, I.N., Reis, M.G., Magalhaes, I.F., Carmo, T.M.A., 2007. Pseudotumoral form of neuroschistosomiasis: Report of three cases. Brazilian Journal of Infectious Diseases 11 (4), 435–438.	S. mansoni	summary		Pre-screen 1: case report					0		Excluded	23/06/2015
X08800	Al-Shibani, L.A., El-Heggiagi, M.B., Burshan, N.M., Bassiouny, H.K., 2007. Development of schistosomal school-based health education model for Yemeni schoolchildren. Journal of the Egyptian Society of Parasitology 37 (2), 649–658.	S. mansoni	summary		Topic 3: behaviour, education, qualitative research, implementation piloting and safety	0				0		Excluded	23/06/2015
X08830	Strickland, G.T., 2006. Liver disease in Egypt: Hepatitis C superseded schistosomiasis as a result of latrogenic and biological factors. Hepatology 43 (5), 915–922. doi:10.1002/hep.21173	S. mansoni	summary		Pre-screen 2: review					0		Excluded	23/06/2015
X08850	Ribeiro-dos-Santos, G., Verjovski-Almeida, S., Leite, L.C.C., 2006. Schistosomiasis - A century searching for chemotherapeutic drugs. Parasitology research 99 (5), 505–521. doi:10.1007/s00436-006-0175-2	S. mansoni	summary		Pre-screen 2: review					0		Excluded	23/06/2015
X08860	Reis, E.A., Reis, M.G., Silva Rde, C., Carmo, T.M., Assis, A.M., Barreto, M.L., Parraga, I.M., Santana, M.L., Blanton, R.E., 2006. Biochemical and immunologic predictors of efficacy of treatment or reinfection risk for Schistosoma mansoni. Am J Trop Med Hyg 75, 904–9.	S. mansoni	full text	17123985	Topic 0: individual patient data for drug efficacy, with late outcome assessment	1	1	1	0	0		Excluded	01/07/2015
X08880	Odogwu, S.E., Ramamurthy, N.K., Kabatereine, N.B., Kazibwe, F., Tukahebwa, E., Webster, J.P., Fenwick, A., Stothard, J.R., 2006. Schistosoma mansoni in infants (aged <3 years) along the Ugandan shoreline of Lake Victoria. Annals of tropical medicine and parasitology 100 (4), 315–326. doi:10.1179/136485906X105552	S. mansoni	summary		Topic 5: endemicity, disease mapping, surveillance, epidemiological survey	0				0		Excluded	23/06/2015
X08890	Mudawi, H.M.Y., Elhassan, E.A.M., Baraka, O.Z., El Hassan, A.M., 2006. Schistosomal colitis without granuloma formation in a kidney transplant recipient. Nature Clinical Practice Gastroenterology and Hepatology 3 (12), 700–704. doi:10.1038/ncpgasthep0655	S. mansoni	summary		Pre-screen 1: case report					0		Excluded	23/06/2015
X08900	Mohamed, M.K., Bakr, I., El-Hoseiny, M., Arafa, N., Hassan, A., Ismail, S., Anwar, M., Attala, M., Rekacewicz, C., Zalata, K., Abdel-Hamid, M., Esmat, G., Fontanet, A., 2006. HCV-related morbidity in a rural community of Egypt. Journal of Medical Virology 78 (9), 1185–1189. doi:10.1002/jmv.20679	S. mansoni	full text	16847958	Topic 1: associated morbidity and immunological responses, co-infections, risk factors	0				0		Excluded	29/06/2015
X08920	Koukounari, A., Fenwick, A., Whawell, S., Kabatereine, N.B., Kazibwe, F., Tukahebwa, E.M., Stothard, J.R., Donnelly, C.A., Webster, J.P., 2006. Morbidity indicators of Schistosoma mansoni: Relationship between infection and anemia in Ugandan schoolchildren before and after praziquantel and albendazole chemotherapy. American Journal of Tropical Medicine and Hygiene 75 (2), 278–286.	S. mansoni	summary		Topic 0: individual patient data for drug efficacy, with late outcome assessment	1	1	1	0	0		Excluded	23/06/2015
X08930	Kim, A.H., Maher, C.O., Smith, E.R., 2006. Lumbar intramedullary spinal schistosomiasis presenting as progressive paraparesis: Case report. Neurosurgery 58 (5), E996. doi:10.1227/01.NEU.0000210223.25400.C7	S. mansoni	summary		Pre-screen 1: case report					0		Excluded	23/06/2015
X08940	Gazzinelli, A., Hightower, A., LoVerde, P.T., Haddad, J.P.A., Pereira, W.R., Bethony, J., Correa-Oliveira, R., Kloos, H., 2006. The spatial distribution of Schistosoma mansoni infection before and after chemotherapy in the Jequitinhonha Valley in Brazil. Memórias do Instituto Oswaldo Cruz 101 (SUPPL. 1), 63–71.	S. mansoni	summary		Topic 5: endemicity, disease mapping, surveillance, epidemiological survey	0				0		Excluded	23/06/2015
X08970	Derbala, M.F., Al Kaabi, S.R., Dweik, N.Z., Pasic, F., Butt, M.T., Yakoob, R., Al-Marri, A., Amer, A.M., Morad, N., Bener, A., 2006. Treatment of hepatitis C virus genotype 4 with peginterferon alfa-2a: impact of bilharziasis and fibrosis stage. World journal of gastroenterology?: WJG 5692–8.	S. mansoni	summary		Topic 1: associated morbidity and immunological responses, co-infections, risk factors	0				0		Excluded	23/06/2015
X08980	Brown, M., Miiro, G., Nkurunziza, P., Watera, C., Quigley, M.A., Dunne, D.W., Whitworth, J.A., Elliott, A.M., 2006. Schistosoma mansoni, nematode infections, and progression to active tuberculosis among HIV-1-infected Ugandans. Am J Trop Med Hyg 74, 819–25.	S. mansoni	summary		Topic 1: associated morbidity and immunological responses, co-infections, risk factors	0				0		Excluded	23/06/2015
X08990	Brooker, S., Clements, A.C.A., Bundy, D.A.P., 2006. Global Epidemiology, Ecology and Control of Soil-Transmitted Helminth Infections, in: Microbiology: Bacteriology, Mycology, Parasitology and Virology, Advances in Parasitology. Academic Press, United Kingdom, pp. 221–261.	S. mansoni	summary		Pre-screen 2: review					0		Excluded	23/06/2015
X09000	Brooker, S., Alexander, N., Geiger, S., Moyeed, R.A., Stander, J., Fleming, F., Hotez, P.J., Correa-Oliveira, R., Bethony, J., 2006. Contrasting patterns in the small-scale heterogeneity of human helminth infections in urban and rural environments in Brazil. Int J Parasitol 36, 1143–51. doi:10.1016/j.ijpara.2006.05.009	S. mansoni	summary		Topic 5: endemicity, disease mapping, surveillance, epidemiological survey	0				0		Excluded	23/06/2015
X09020	Balen, J., Stothard, J.R., Kabatereine, N.B., Tukahebwa, E.M., Kazibwe, F., Whawell, S., Webster, J.P., Utzinger, J., Fenwick, A., 2006. Morbidity due to Schistosoma mansoni: an epidemiological assessment of distended abdomen syndrome in Ugandan school children with observations before and 1-year after anthelminthic chemotherapy. Trans R Soc Trop Med Hyg 100, 1039–48. doi:10.1016/j.trstmh.2005.12…	S. mansoni	summary		Topic 0: individual patient data for drug efficacy, with late outcome assessment	1	1	1	0	0		Excluded	23/06/2015
X09040	Scarlata, F., Giordano, S., Romano, A., Marasa, L., Lipani, G., Infurnari, L., Titone, L., 2005. Urinary schistosomiasis: Remarks on a case. [Italian]. Infezioni in Medicina 13 (4), 259–264.	S. haematobium	summary		Pre-screen 1: case report					0		Excluded	02/07/2015
X09050	Rollinson, D., Klinger, E.V., Mgeni, A.F., Khamis, I.S., Stothard, J.R., 2005. Urinary schistosomiasis on Zanzibar: Application of two novel assays for the detection of excreted albumin and haemoglobin in urine. Journal of Helminthology 79 (3 SPEC. ISS.), 199–206. doi:10.1079/JOH2005305	S. haematobium	full text	16153313	Topic 1: associated morbidity and immunological responses, co-infections, risk factors	1	1	0		0		Excluded	28/07/2015
X09060	Ouma, J.H., King, C.H., Muchiri, E.M., Mungai, P., Koech, D.K., Ireri, E., Magak, P., Kadzo, H., 2005. Late benefits 10-18 years after drug therapy for infection with Schistosoma haematobium in Kwale District, Coast Province, Kenya. American Journal of Tropical Medicine and Hygiene 73 (2), 359–364.	S. haematobium	summary		Topic 1: associated morbidity and immunological responses, co-infections, risk factors	1	0	0	0	0		Excluded	02/07/2015
X09070	Mutapi, F., Burchmore, R., Mduluza, T., Foucher, A., Harcus, Y., Nicoll, G., Midzi, N., Turner, C.M., Maizels, R.M., 2005. Praziquantel treatment of individuals exposed to Schistosoma haematobium enhances serological recognition of defined parasite antigens. Journal of infectious diseases 192 (6), 1108–1118. doi:10.1086/432553	S. haematobium	full text	16107967	Topic 0: individual patient data for drug efficacy, with late outcome assessment	1	1	1	0	0	Mutapi?	Excluded	09/07/2015
X09080	Mahmood, A., Yasir, M., 2005. Combined Schistosoma mansoni and Schistosoma haematobium infection. Journal of the College of Physicians and Surgeons Pakistan 15 (7), 443–444.	S. haematobium; S. mansoni	summary		Pre-screen 1: case report					0		Excluded	02/07/2015
X09090	Keita, A.D., Sangho, H., Sacko, M., Diarra, Z., Simaga, S.Y., Traore, I., 2005. Prevalence of schistomasiasis lesions detected by ultrasonography in children in Molodo, Mali. Gastroenterol Clin Biol 29, 652–5.	S. haematobium; S. mansoni	summary		Topic 1: associated morbidity and immunological responses, co-infections, risk factors	0				0		Excluded	02/07/2015
X09100	Kallestrup, P., Zinyama, R., Gomo, E., Butterworth, A.E., van Dam, G.J., Erikstrup, C., Ullum, H., 2005. Schistosomiasis and HIV-1 infection in rural Zimbabwe: implications of coinfection for excretion of eggs. J Infect Dis 191, 1311–20. doi:10.1086/428907	S. haematobium	summary		Topic 1: associated morbidity and immunological responses, co-infections, risk factors	0				0	Ullum, Mupfure cohort: X00110; X00580; X09100	Excluded	02/07/2015
X09110	Jaureguiberry, S., Perez, L., Paris, L., Bricaire, F., Danis, M., Caumes, E., 2005. Invasive schistosomiases. [French]. Presse Medicale 34 (21), 1641–1645. doi:10.1016/S0755-4982%2805%2984241-1	S. haematobium; S. mansoni	full text	not found	Pre-screen 2: review					0		Excluded	02/07/2015
X09120	Friedman, J.F., Kanzaria, H.K., McGarvey, S.T., 2005. Human schistosomiasis and anemia: The relationship and potential mechanisms. Trends in Parasitology 21 (8), 386–392. doi:10.1016/j.pt.2005.06.006	S. haematobium; S. japonicum; S. mansoni	summary		Pre-screen 2: review					0		Excluded	02/07/2015
X09130	Da Silva, I.M., Thiengo, R., Conceicao, M.J., Rey, L., Lenzi, H.L., Filho, E.P., Ribeiro, P.C., 2005. Therapeutic failure of praziquantel in the treatment of Schistosoma haematobium infection in Brazilians returning from Africa. Memorias do Instituto Oswaldo Cruz 100 (4), 445–449.	S. haematobium	summary		Topic 0: individual patient data for drug efficacy, with late outcome assessment	1	1	1	0	0		Excluded	02/07/2015
X09140	Bouree, P., 2005. Urinary parasitosis. [French]. Annales d’Urologie 39 (6), 232–246. doi:10.1016/j.anuro.2005.09.005	S. haematobium	summary		Pre-screen 2: review					0		Excluded	02/07/2015
X09150	Al Ghahtani, A.G., Amin, M.A., 2005. Progress achieved in the elimination of schistosomiasis from the Jazan region of Saudi Arabia. Annals of Tropical Medicine and Parasitology 99 (5), 483–490. doi:10.1179/136485905X51292	S. haematobium	summary		Topic 5: endemicity, disease mapping, surveillance, epidemiological survey	0				0		Excluded	02/07/2015
X09160	Abdel Wahab, A.H., Abo-Zeid, H.I., El-Husseini, M.I., Ismail, M., El-Khor, A.M., 2005. Role of loss of heterozygosity on chromosomes 8 and 9 in the development and progression of cancer bladder. J Egypt Natl Canc Inst 17, 260–9.	S. haematobium	summary		Pre-screen 3: in vitro/ex vivo, laboratory work, no human subject					0		Excluded	02/07/2015
X09170	Vennervald, B.J., Dunne, D.W., 2004. Morbidity in schistosomiasis: An update. Current Opinion in Infectious Diseases 17 (5), 439–447. doi:10.1097/00001432-200410000-00009	S. haematobium; S. japonicum; S. mansoni	summary		Pre-screen 2: review					0		Excluded	02/07/2015
X09180	Wilk, M.B., Verghese, M., Lucey, D.R., 2004. Schistosomiasis in two patients with painless hematuria. Infections in Medicine 21 (1), 43–46.	S. haematobium	summary		Pre-screen 1: case report					0		Excluded	02/07/2015
X09190	Van Der Werf, M.J., De Vlas, S.J., Landoure, A., Bosompem, K.M., Habbema, J.D.F., 2004. Measuring schistosomiasis case management of the health services in Ghana and Mali. Tropical Medicine and International Health 9 (1), 149–157. doi:10.1046/j.1365-3156.2003.01153.x	S. haematobium; S. mansoni	summary		Topic 3: behaviour, education, qualitative research, implementation piloting and safety	0				0		Excluded	02/07/2015
X09200	Tetteh, I.K., Adjei, R.O., Sasu, S., Appiah-Kwakye, L., 2004. Index of potential contamination: Schistosoma haematobium infections in school children in the Ashanti Region of Ghana. East Afr Med J 81, 520–3.	S. haematobium	summary		Topic 5: endemicity, disease mapping, surveillance, epidemiological survey	0				0		Excluded	02/07/2015
X09220	Tambo, M., Fujimoto, K., Inoue, T., Tomioka, A., Tanaka, Y., Hirao, Y., Yoshikawa, M., 2004. Urinary schistosomiasis in a Japanese man. International Journal of Urology 11 (7), 563–566. doi:10.1111/j.1442-2042.2004.00824.x	S. haematobium	summary		Pre-screen 1: case report					0		Excluded	02/07/2015
X09230	Takougang, I., Meli, J., Fotso, S., Angwafo, F., 3rd, Kamajeu, R., Ndumbe, P.M., 2004. Some social determinants of urinary schistosomiasis in Northern Cameroon: implications for schistosomiasis control. Afr J Health Sci 11, 111–20.	S. haematobium	summary		Topic 3: behaviour, education, qualitative research, implementation piloting and safety	0				0		Excluded	02/07/2015
X09240	Sayed, H.A., El-Ayyat, A., Kader, A.A., Sabry, H.Y., Amer, N.M., 2004. Epidemiology of Schistosoma mansoni infection and its relationship to snail distribution in a village at the Nile bank south to Cairo. J Egypt Public Health Assoc 79, 95–113.	S. haematobium; S. mansoni	summary		Topic 5: endemicity, disease mapping, surveillance, epidemiological survey	0				0		Excluded	02/07/2015
X09250	Sangho, H., Keita, A.D., Sacko, M., Diarra, Z., Simaga, S.Y., Traore, I., 2004. Morbidity of schistosomiasis after discontinuation of mass treatment using praziquantel at a dispensary from Niger to Mali. [French]. Medecine tropicale?: revue du Corps de sante colonial 64 (4), 408–409.	S. haematobium	full text	not found	Topic 1: associated morbidity and immunological responses, co-infections, risk factors	0				0		Excluded	04/08/2015
X09260	Saathoff, E., Olsen, A., Magnussen, P., Kvalsvig, J.D., Becker, W., Appleton, C.C., 2004. Patterns of Schistosoma haematobium infection, impact of praziquantel treatment and re-infection after treatment in a cohort of schoolchildren from rural KwaZulu-Natal/South Africa. BMC Infect Dis 4, 40. doi:10.1186/1471-2334-4-40	S. haematobium	full text	15471549	Post-screen 1: study end prior 2000	1	1	1	1	0		Excluded	09/07/2015
X09270	Odaibo, A.B., Adewunmi, C.O., Olorunmola, F.O., Adewoyin, F.B., Olofintoye, L.K., Adewunmi, T.A., Adetula, M.O., Awe, C.O., Akinyemi, F., 2004. Preliminary studies on the prevalence and distribution of urinary schistosomiasis in Ondo State, Nigeria. Afr J Med Med Sci 33, 219–24.	S. haematobium	summary		Topic 5: endemicity, disease mapping, surveillance, epidemiological survey	0				0		Excluded	02/07/2015
X09290	Neal, P.M., 2004. Schistosomiasis--an unusual cause of ureteral obstruction: a case history and perspective. Clinical medicine & research 2 (4), 216–227.	S. haematobium; S. mansoni	summary		Pre-screen 1: case report					0		Excluded	02/07/2015
X09300	Mortati Neto, N., Grando, J.P., Moreira, H.A., 2004. Testicular schistosomiasis mimicking tumour. Int Braz J Urol 30, 502–3.	S. haematobium; S. japonicum; S. mansoni	summary		Pre-screen 1: case report					0		Excluded	02/07/2015
X09320	Hagan, P., Appleton, C.C., Coles, G.C., Kusel, J.R., Tchuem-Tchuente, L.A., 2004. Schistosomiasis control: Keep taking the tablets. Trends in Parasitology 20 (2), 92–97. doi:10.1016/j.pt.2003.11.010	S. haematobium; S. japonicum; S. mansoni	summary		Pre-screen 2: review					0		Excluded	02/07/2015
X09340	Fitzsimmons, C.M., Stewart, T.J., Hoffmann, K.F., Grogan, J.L., Yazdanbakhsh, M., Dunne, D.W., 2004. Human IgE response to the Schistosoma haematobium 22.6 kDa antigen. Parasite Immunol 26, 371–6. doi:10.1111/j.0141-9838.2004.00721.x	S. haematobium	full text	15679635	Post-screen 1: study end prior 2000	1	1	1	1	0		Excluded	14/07/2015
X09360	Doudier, B., Parola, P., Dales, J.P., Linzberger, N., Brouqui, P., Delmont, J., 2004. Schistosomiasis as an unusual cause of appendicitis. Clinical Microbiology and Infection 10 (2), 89–91. doi:10.1111/j.1469-0691.2004.00805.x	S. haematobium	summary		Pre-screen 2: review					0		Excluded	02/07/2015
X09370	De Vlas, S.J., Danso-Appiah, A., Van Der Werf, M.J., Bosompem, K.H., Habbema, J.D.F., 2004. Quantitative evaluation of integrated schistosomiasis control: The example of passive case finding in Ghana. Tropical Medicine and International Health 9 (6), A16–A21. doi:10.1111/j.1365-3156.2004.01260.x	S. haematobium	summary		Topic 5: endemicity, disease mapping, surveillance, epidemiological survey	0				0		Excluded	02/07/2015
X09380	De Abreu Ferrari, T.C., 2004. Involvement of central nervous system in the schistosomiasis. Memorias do Instituto Oswaldo Cruz 99 (5), 59–62.	S. haematobium; S. japonicum; S. mansoni	summary		Pre-screen 2: review					0		Excluded	02/07/2015
X09390	Coura, J.R., Amaral, R.S., 2004. Epidemiological and control aspects of schistosomiasis in Brazilian endemic areas. Memorias do Instituto Oswaldo Cruz 99 (5), 13–19.	S. haematobium; S. japonicum; S. mansoni	full text	15486629	Pre-screen 2: review					0		Excluded	02/07/2015
X09400	Bowie, C., Purcell, B., Shaba, B., Makaula, P., Perez, M., 2004. A national survey of the prevalence of schistosomiasis and soil transmitted helminths in Malawi. BMC Infect Dis 4, 49. doi:10.1186/1471-2334-4-49	S. haematobium; S. mansoni	summary		Topic 5: endemicity, disease mapping, surveillance, epidemiological survey	0				0		Excluded	02/07/2015
X09410	Al-Karawi, K.S., Al-Amro Al-Akloby, O.M., Mugharbel, R.M., 2004. Ectopic cutaneous schistosomiasis [3]. International Journal of Dermatology 43 (7), 550–551.	S. haematobium	full text	not found	Pre-screen 1: case report					0		Excluded	02/07/2015
X09420	Abo-Madyan, A.A., Morsy, T.A., Motawea, S.M., 2004. Efficacy of Myrrh in the treatment of schistosomiasis (haematobium and mansoni) in Ezbet El-Bakly, Tamyia Center, El-Fayoum Governorate, Egypt. J Egypt Soc Parasitol 34, 423–46.	S. haematobium; S. mansoni	summary		Topic 0: individual patient data for drug efficacy, with late outcome assessment	1	1	1	0	0		Excluded	02/07/2015
X09430	Van der Werf, M.J., Bosompem, K.M., de Vlas, S.J., 2003. Schistosomiasis control in Ghana: case management and means for diagnosis and treatment within the health system. Trans R Soc Trop Med Hyg 97, 146–52.	S. haematobium; S. mansoni	summary		Topic 3: behaviour, education, qualitative research, implementation piloting and safety	0				0		Excluded	02/07/2015
X09440	Utzinger, J., Keiser, J., Shuhua, X., Tanner, M., Singer, B.H., 2003. Combination chemotherapy of schistosomiasis in laboratory studies and clinical trials. Antimicrobial Agents and Chemotherapy 47 (5), 1487–1495. doi:10.1128/AAC.47.5.1487-1495.2003	S. haematobium; S. japonicum; S. mansoni	full text	12709312	Pre-screen 2: review					0		Excluded	02/07/2015
X09450	Ripert, C., 2003. Schistosomiasis intercalatum and urban development in Central Africa. [French]. Bulletin de la Societe de Pathologie Exotique 96 (3), 183–186.	S. haematobium	summary		Pre-screen 2: review					0		Excluded	02/07/2015
X09460	Richter, J., 2003. The impact of chemotherapy on morbidity due to schistosomiasis. Acta tropica 86 (2-3), 161–183. doi:10.1016/S0001-706X%2803%2900032-9	S. haematobium; S. japonicum; S. mansoni	summary		Pre-screen 2: review					0		Excluded	02/07/2015
X09490	Neary, D., Snowden, J.S., Bill, P., 2003. Schistosomiasis and the nervous system. Practical Neurology 3 (1), 12–21.	S. haematobium; S. japonicum; S. mansoni	summary		Pre-screen 2: review					0		Excluded	02/07/2015
X09500	Mwanakasale, V., Vounatsou, P., Sukwa, T.Y., Ziba, M., Ernest, A., Tanner, M., 2003. Interactions between Schistosoma haematobium and human immunodeficiency virus type 1: the effects of coinfection on treatment outcomes in rural Zambia. Am J Trop Med Hyg 69, 420–8.	S. haematobium	full text	14640503	Topic 0: individual patient data for drug efficacy, with late outcome assessment	1	1	1	0	0		Excluded	09/07/2015
X09510	Lopez-Calleja, A.I., Torres, L., Revillo, M.J., Clavel, A., Arazo, P., 2003. Hypogastrium colic pain and eosinophilia in a patient from Gambia. [Spanish]. Enfermedades Infecciosas y Microbiologia Clinica 21 (6), 315–316. doi:10.1157/13048580	S. haematobium	full text	not found	Pre-screen 1: case report					0		Excluded	02/07/2015
X09520	Landoure, A., Van Der Werf, M.J., Traore, M., De Vlas, S.J., 2003. Evaluation of case management in the integrated schistosomiasis-control programme in Mali. Annals of Tropical Medicine and Parasitology 97 (7), 723–736. doi:10.1179/000349803225001544	S. haematobium; S. mansoni	summary		Topic 3: behaviour, education, qualitative research, implementation piloting and safety	0				0		Excluded	02/07/2015
X09530	Jackson, F., Doherty, J.F., Behrens, R.H., 2003. Schistosomiasis prophylaxis in vivo using N,N-diethyl-m-toluamide (DEET). Trans R Soc Trop Med Hyg 97, 449–50.	S. haematobium	summary		Pre-screen 4: no Schistosoma spp. infection, no antischistosomal drug delivery, non-endemic setting					0		Excluded	02/07/2015
X09540	Hoffmann, H., Bauerfeind, I., 2003. High tissue egg burden mechanically impairing the tubal motility in genital schistosomiasis of the female. Acta Obstetricia et Gynecologica Scandinavica 82 (10), 970–971. doi:10.1034/j.1600-0412.2003.00121.x	S. haematobium	full text	not found	Pre-screen 1: case report					0		Excluded	02/07/2015
X09550	Handzel, T., Karanja, D.M., Addiss, D.G., Hightower, A.W., Rosen, D.H., Colley, D.G., Andove, J., Slutsker, L., Secor, W.E., 2003. Geographic distribution of schistosomiasis and soil-transmitted helminths in Western Kenya: implications for anthelminthic mass treatment. Am J Trop Med Hyg 69, 318–23.	S. haematobium; S. mansoni	summary		Topic 5: endemicity, disease mapping, surveillance, epidemiological survey	0				0		Excluded	02/07/2015
X09560	Grobusch, M.P., Muhlberger, N., Jelinek, T., Bisoffi, Z., Corachan, M., Harms, G., Matteelli, A., Fry, G., Hatz, C., Gjorup, I., Schmid, M.L., Knobloch, J., Puente, S., Bronner, U., Kapaun, A., Clerinx, J., Nielsen, L.N., Fleischer, K., Beran, J., Da Cunha, S., Schulze, M., Myrvang, B., Hellgren, U., 2003. Imported schistosomiasis in Europe: Sentinel surveillance data from TropNetEurop. Journal o…	S. haematobium; S. mansoni	summary		Pre-screen 2: review					0		Excluded	02/07/2015
X09570	Croft, S.L., Vivas, L., Brooker, S., 2003. Recent advances in research and control of malaria, leishmaniasis, trypanosomiasis and schistosomiasis. Eastern Mediterranean Health Journal 9 (4), 518–533.	S. haematobium; S. mansoni	summary		Pre-screen 2: review					0		Excluded	02/07/2015
X09580	Cioli, D., Pica-Mattoccia, L., 2003. Praziquantel. Parasitology Research 90 (SUPPL.1), S3–S9.	S. haematobium; S. japonicum; S. mansoni	summary		Pre-screen 2: review					0		Excluded	02/07/2015
X09590	Chimbari, M.J., Dhlomo, E., Mwadiwa, E., Mubila, L., 2003. Transmission of schistosomiasis in Kariba, Zimbabwe, and a cross-sectional comparison of schistosomiasis prevalences and intensities in the town with those in Siavonga in Zambia. Ann Trop Med Parasitol 97, 605–16. doi:10.1179/000349803225001508	S. haematobium	summary		Topic 5: endemicity, disease mapping, surveillance, epidemiological survey	0				0		Excluded	02/07/2015
X09600	Brouwer, K.C., Ndhlovu, P.D., Wagatsuma, Y., Munatsi, A., Shiff, C.J., 2003. Urinary tract pathology attributed to Schistosoma haematobium: does parasite genetics play a role? Am J Trop Med Hyg 68, 456–62.	S. haematobium	summary		Topic 1: associated morbidity and immunological responses, co-infections, risk factors	0				0		Excluded	02/07/2015
X09620	Anosike, J.C., Okere, A.N., Nwoke, B.E., Chukwu, J.U., Nwosu, D.C., Njoku-Tony, R.F., Oguwuike, T.U., Ezike, M.N., Godwin, Okogun, R.A., Obasi, C.U., Ogbusu, F.I., Onyirioha, C.U., Ajero, C.M., Dike, M.U., 2003. Endemicity of vesical schistosomiasis in the Ebonyi Benue river valley, south eastern Nigeria. Int J Hyg Environ Health 206, 205–10. doi:10.1078/1438-4639-00214	S. haematobium	summary		Topic 1: associated morbidity and immunological responses, co-infections, risk factors	0				0		Excluded	02/07/2015
X09630	Adeniran, A., Dimashkieh, H., Nikiforov, Y., 2003. Schistosomiasis of the Cervix. Archives of Pathology and Laboratory Medicine 127 (12), 1637–1638.	S. haematobium	full text	not found	Pre-screen 2: review					0		Excluded	02/07/2015
X09650	Van der Werf, M.J., Mbaye, A., Sow, S., Gryseels, B., De Vlas, S.J., 2002. Evaluation of staff performance and material resources for integrated schistosomiasis control in Northern Senegal. Tropical Medicine and International Health 7 (1), 70–79. doi:10.1046/j.1365-3156.2002.00823.x	S. haematobium; S. mansoni	summary		Topic 3: behaviour, education, qualitative research, implementation piloting and safety	0				0		Excluded	02/07/2015
X09670	Urbani, C., Sinoun, M., Socheat, D., Pholsena, K., Strandgaard, H., Odermatt, P., Hatz, C., 2002. Epidemiology and control of mekongi schistosomiasis. Acta tropica 82 (2), 157–168. doi:10.1016/S0001-706X%2802%2900047-5	S. haematobium; S. japonicum; S. mansoni	summary		Pre-screen 2: review					0		Excluded	02/07/2015
X09680	Turkistani, I., Ghourab, S., Al-Rikabi, A., Al-Sheikh, A.E., Al-Orainy, I., 2002. Large paravaginal solitary fibrous tumor with secondary schistosoma hematobium infestation. Acta Obstetricia et Gynecologica Scandinavica 81 (1), 88–90. doi:10.1034/j.1600-0412.2002.810116.x	S. haematobium	full text	not found	Pre-screen 1: case report					0		Excluded	02/07/2015
X09690	Stothard, J.R., Mgeni, A.F., Khamis, S., Seto, E., Ramsan, M., Rollinson, D., 2002. Urinary schistosomiasis in schoolchildren on Zanzibar Island (Unguja), Tanzania: a parasitological survey supplemented with questionnaires. Trans R Soc Trop Med Hyg 96, 507–14.	S. haematobium	summary		Topic 5: endemicity, disease mapping, surveillance, epidemiological survey	0				0		Excluded	02/07/2015
X09700	Samandouras, G., King, A., Kellerman, A.J., 2002. Schistosoma haematobium presenting as an intrinsic conus tumour. British Journal of Neurosurgery 16 (3), 296–300. doi:10.1080/02688690220148905	S. haematobium	summary		Pre-screen 1: case report					0		Excluded	02/07/2015
X09710	Salanitri, J., Stanley, P., Hennessy, O., 2002. Acute pulmonary schistosomiasis. Australasian Radiology 46 (4), 435–437. doi:10.1046/j.1440-1673.2002.01100.x	S. haematobium	summary		Pre-screen 1: case report					0		Excluded	02/07/2015
X09750	Coles, G.C., 2002. Drug resistance or tolerance in schistosomes? Trends in Parasitology 18 (7), 294.	S. haematobium; S. japonicum; S. mansoni	full text	not found	Pre-screen 2: review					0		Excluded	02/07/2015
X09770	Thiong’o, F.W., Luoba, A., Ouma, J.H., 2001. Intestinal helminths and schistosomiasis among school children in a rural district in Kenya. East Afr Med J 78, 279–82.	S. haematobium; S. mansoni	summary		Topic 5: endemicity, disease mapping, surveillance, epidemiological survey	0				0		Excluded	03/07/2015
X09790	Soto, M., Bollar, A., Astudillo, E., Indacoechea, B., Lobo, C., 2001. Schistosomiasis of the spinal cord. Case report. [Spanish]. Neurocirugia 12 (2), 160–164.	S. haematobium	summary		Pre-screen 1: case report					0		Excluded	03/07/2015
X09800	Shokeir, A.A., 2001. Renal transplantation: The impact of schistosomiasis. BJU International 88 (9), 915–920. doi:10.1046/j.1464-4096.2001.01549.x	S. haematobium; S. mansoni	full text	11851613	Pre-screen 2: review					0		Excluded	03/07/2015
X09810	Scrimgeour, E.M., Ahmed, A., Sallam, J., Khoul, R., Al-Dhahry, S.H.S., Daar, A.S., El-Khatim, H.S., Idris, M.A., Date, A., 2001. Schistosomiasis in patients in the Sultanate of Oman. Annals of Saudi Medicine 21 (3-4), 170–173.	S. haematobium; S. mansoni	summary		Pre-screen 2: review					0		Excluded	03/07/2015
X09820	Raja'a, Y.A., Sulaiman, S.M., Mubarak, J.S., El-Bakri, M.M., Al-Adimi, W.H., El-Nabihi, M.T., El-Dhobri, M.A., Raja’a, J.A., 2001. Some aspects in the control of schistosomosis and soil-transmitted helminthosis in Yemeni children. Saudi Med J 22, 428–32.	S. haematobium	summary		Topic 5: endemicity, disease mapping, surveillance, epidemiological survey	0				0		Excluded	03/07/2015
X09840	Pages, J.R., Durand, P., Southgate, V.R., Tchuem Tchuente, L.A., Jourdane, J., 2001. Molecular arguments for splitting of Schistosoma intercalatum, into two distinct species. Parasitol Res 87, 57–62.	S. haematobium	summary		Pre-screen 3: in vitro/ex vivo, laboratory work, no human subject					0		Excluded	03/07/2015
X09860	N'Goran, E.K., Utzinger, J., N'Guessan, A.N., Muller, I., Zamble, K., Lohourignon, K.L., Traore, M., Sosthene, B.A., Lengeler, C., Tanner, M., 2001. Reinfection with Schistosoma haematobium following school-based chemotherapy with praziquantel in four highly endemic villages in Cote d'Ivoire. Tropical Medicine and International Health 6 (10), 817–825. doi:10.1046/j.1365-3156.2001.00785.x	S. haematobium	full text	11679130	Post-screen 1: study end prior 2000	1	1	1	1	0		Excluded	08/07/2015
X09870	Mutapi, F., 2001. Heterogeneities in anti-schistosome humoral responses following chemotherapy. Trends in Parasitology 17 (11), 518–524. doi:10.1016/S1471-4922%2801%2902118-3	S. haematobium; S. japonicum; S. mansoni	summary		Pre-screen 2: review					0		Excluded	03/07/2015
X09880	Mduluza, T., Ndhlovu, P.D., Madziwa, T.M., Midzi, N., Zinyama, R., Turner, C.M., Chandiwana, S.K., Nyazema, N., Hagan, P., 2001. The impact of repeated treatment with praziquantel of schistosomiasis in children under six years of age living in an endemic area for Schistosoma haematobium infection. Memorias do Instituto Oswaldo Cruz 96 Suppl, 157–164.	S. haematobium	full text	11586443	none	1	1	1	1	1		Analysed	13/07/2015
X09890	Magnussen, P., Ndawi, B., Sheshe, A.K., Byskov, J., Mbwana, K., Christensen, N.O., 2001. The impact of a school health programme on the prevalence and morbidity of urinary schistosomiasis in Mwera Division, Pangani District, Tanzania. Transactions of the Royal Society of Tropical Medicine and Hygiene 95 (1), 58–64. doi:10.1016/S0035-9203%2801%2990333-5	S. haematobium	full text	not found	Topic 0: individual patient data for drug efficacy, with late outcome assessment	1	1	1	0	0		Excluded	10/07/2015
X09900	Keita, A.D., Dembele, M., Kane, M., Fongoro, S., Traore, M., Sacko, M., Diallo, S., Sidibe, S., Traore, H.A., Doumbo, O., Traore, I., 2001. Ultrasonographic aspects of urinary schistosomiasis in children of the Dogon plateau and the Niger office; impact of praziquantel treatment. [French]. Bulletin de la Societe de pathologie exotique (1990) 94 (4), 335–338.	S. haematobium; S. mansoni	summary		Topic 1: associated morbidity and immunological responses, co-infections, risk factors	0				0		Excluded	03/07/2015
X09920	Jinabhai, C.C., Taylor, M., Coutsoudis, A., Coovadia, H.M., Tomkins, A.M., Sullivan, K.R., 2001. A health and nutritional profile of rural school children in KwaZulu-Natal, South Africa. Ann Trop Paediatr 21, 50–8.	S. haematobium	summary		Topic 5: endemicity, disease mapping, surveillance, epidemiological survey	0				0		Excluded	03/07/2015
X09930	Garba, A., Tohon, Z., Sidiki, A., Chippaux, J.P., de Chabalier, F., 2001. Efficacity of praziquantel in school-aged children in a hyperendemic zone for Schistoma haematobium (Niger, 1999). [French]. Bulletin de la Societe de pathologie exotique (1990) 94 (1), 42–45.	S. haematobium	full text	11346982	Post-screen 1: study end prior 2000	1	1	1	1	0		Excluded	08/07/2015
X09950	Chippaux, J.P., Campagne, G., Garba, A., Vera, C., 2001. Significance of rapid evaluation indicators during the monitoring of graduated treatment against Schistosoma haematobium. [French]. Bulletin de la Societe de pathologie exotique (1990) 94 (1), 36–41.	S. haematobium	full text	11346981	Topic 0: individual patient data for drug efficacy, with late outcome assessment	1	1	1	0	0		Excluded	20/07/2015
X09960	Carey, F.M., Quah, S.P., Hedderwick, S., Finnegan, D., Dinsmore, W.W., Maw, R.D., 2001. Genital schistosomiasis. International Journal of STD and AIDS 12 (9), 609–611. doi:10.1258/0956462011923651	S. haematobium	summary		Pre-screen 1: case report					0		Excluded	03/07/2015
X09970	Campagne, G., Garba, A., Barkire, H., Vera, C., Sidiki, A., 2001. Long-term echographic follow-up of children infected with Schistosoma haematobium after treatment with praziquantel. [French]. Tropical Medicine and International Health 6 (1), 24–30. doi:10.1046/j.1365-3156.2001.00660.x	S. haematobium	full text	not found	Post-screen 1: study end prior 2000	1	1	1	1	0		Excluded	10/07/2015
X09980	Brouwer, K.C., Ndhlovu, P., Munatsi, A., Shiff, C.J., 2001. Genetic diversity of a population of Schistosoma haematobium derived from schoolchildren in east central Zimbabwe. J Parasitol 87, 762–9. doi:10.1645/0022-3395(2001)087[0762:gdoapo]2.0.co;2	S. haematobium	summary		Pre-screen 3: in vitro/ex vivo, laboratory work, no human subject					0		Excluded	03/07/2015
X10000	Bichler, K.H., Feil, G., Zumbragel, A., Eipper, E., Dyballa, S., 2001. Schistosomiasis: A critical review. Current Opinion in Urology 11 (1), 97–101. doi:10.1097/00042307-200101000-00015	S. haematobium; S. mansoni	summary		Pre-screen 2: review					0		Excluded	03/07/2015
X10010	Zhu, Y.C., 2005. Immunodiagnosis and its role in schistosomiasis control in China: a review. Acta Trop 96, 130–6. doi:10.1016/j.actatropica.2005.07.007	S. japonicum	summary		Pre-screen 2: review					0		Excluded	03/07/2015
X10020	Zhou, X.N., Wang, L.Y., Chen, M.G., Wu, X.H., Jiang, Q.W., Chen, X.Y., Zheng, J., Utzinger, J., 2005. The public health significance and control of schistosomiasis in China--then and now. Acta Trop 96, 97–105. doi:10.1016/j.actatropica.2005.07.005	S. japonicum	summary		Pre-screen 2: review					0		Excluded	03/07/2015
X10030	Zhou, H., Ohtsuka, R., He, Y., Yuan, L., Yamauchi, T., Sleigh, A.C., 2005. Impact of parasitic infections and dietary intake on child growth in the schistosomiasis-endemic dongting lake Region, China. American Journal of Tropical Medicine and Hygiene 72 (5), 534–539.	S. japonicum	summary		Topic 4: cost-effectiveness, modelling, projections and simulations in silico	0				0		Excluded	03/07/2015
X10040	Zhou, H., He, Y., Ohtsuka, R., 2005. Sex differences in the malnourished status of Chinese children due to schistosomiasis infections and inadequate dietary intake. Environ Sci 12, 145–53.	S. japonicum	full text	16077466	Topic 0: individual patient data for drug efficacy, with late outcome assessment	1	1	1	0	0		Excluded	04/08/2015
X10050	Yuan, Y., Xu, X.J., Dong, H.F., Jiang, M.S., Zhu, H.G., 2005. Transmission control of schistosomiasis japonica: implementation and evaluation of different snail control interventions. Acta Trop 96, 191–7. doi:10.1016/j.actatropica.2005.07.014	S. japonicum	summary		Pre-screen 2: review					0		Excluded	03/07/2015
X10060	Yuan, L.P., Manderson, L., Ren, M.Y., Li, G.P., Yu, D.B., Fang, J.C., 2005. School-based interventions to enhance knowledge and improve case management of schistosomiasis: a case study from Hunan, China. Acta tropica 248–54.	S. japonicum	summary		Topic 3: behaviour, education, qualitative research, implementation piloting and safety	0				0		Excluded	03/07/2015
X10070	Yang, G.J., Vounatsou, P., Zhou, X.N., Tanner, M., Utzinger, J., 2005. A Bayesian-based approach for spatio-temporal modeling of county level prevalence of Schistosoma japonicum infection in Jiangsu province, China. Int J Parasitol 35, 155–62. doi:10.1016/j.ijpara.2004.11.002	S. japonicum	full text	15710436	Topic 4: cost-effectiveness, modelling, projections and simulations in silico	0				0		Excluded	08/07/2015
X10080	Xiao, S.H., 2005. Development of antischistosomal drugs in China, with particular consideration to praziquantel and the artemisinins. Acta Trop 96, 153–67. doi:10.1016/j.actatropica.2005.07.010	S. japonicum	summary		Pre-screen 2: review					0		Excluded	03/07/2015
X10100	Utzinger, J., Zhou, X.N., Chen, M.G., Bergquist, R., 2005. Conquering schistosomiasis in China: the long march. Acta Trop 96, 69–96.	S. japonicum	summary		Pre-screen 2: review					0		Excluded	03/07/2015
X10110	Lin, D.D., Hu, G.H., Zhang, S.J., 2005. Optimal combined approaches of field intervention for schistosomiasis control in China. Acta Trop 96, 242–7. doi:10.1016/j.actatropica.2005.07.018	S. japonicum	summary		Pre-screen 2: review					0		Excluded	03/07/2015
X10120	Li, Y.S., Chen, H.G., He, H.B., Hou, X.Y., Ellis, M., McManus, D.P., 2005. A double-blind field trial on the effects of artemether on Schistosoma japonicum infection in a highly endemic focus in southern China. Acta Trop 96, 184–90.	S. japonicum	full text	16112071	Topic 0: individual patient data for drug efficacy, with late outcome assessment	1	1	1	0	0		Excluded	08/07/2015
X10130	Guo, J.G., Cao, C.L., Hu, G.H., Lin, H., Li, D., Zhu, R., Xu, J., 2005. The role of “passive chemotherapy” plus health education for schistosomiasis control in China during maintenance and consolidation phase. Acta Trop 96, 177–83. doi:10.1016/j.actatropica.2005.07.012	S. japonicum	full text	16112637	Topic 0: individual patient data for drug efficacy, with late outcome assessment	1	1	1	0	0		Excluded	03/07/2015
X10150	Fang, J.C., Wu, Z.W., Liu, X.S., Yi, M.Y., Luo, S.Y., Zeng, L.S., Zhao, Z.Y., Li, Y.Y., Peng, X.P., Yao, X.M., Zhou, Y.C., Pi, H., 2005. [Study on the strategy of interrupting schistosomiasis transmission in a hilly new endemic area of Taoyuan County]. Zhongguo Ji Sheng Chong Xue Yu Ji Sheng Chong Bing Za Zhi 23, 300–3.	S. japonicum	full text	16562483	Topic 0: individual patient data for drug efficacy, with late outcome assessment	1	1	1	0	0		Excluded	05/08/2015
X10160	Coutinho, H.M., McGarvey, S.T., Acosta, L.P., Manalo, D.L., Langdon, G.C., Leenstra, T., Kanzaria, H.K., Solomon, J., Wu, H., Olveda, R.M., Kurtis, J.D., Friedman, J.F., 2005. Nutritional status and serum cytokine profiles in children, adolescents, and young adults with Schistosoma japonicum-associated hepatic fibrosis, in Leyte, Philippines. J Infect Dis 192, 528–36. doi:10.1086/430929	S. japonicum	summary		Topic 1: associated morbidity and immunological responses, co-infections, risk factors	0				0		Excluded	03/07/2015
X10170	Cheng, Y.L., Xu, M.X., Song, W.J., Yang, Y., Liu, W.Q., Li, Y.L., Qiu, M.Y., Wu, H., 2005. [Microarray DNA chip in analyzing the association between HLA-DRB and advanced hepatosplenic schistosomiasis]. Zhongguo Ji Sheng Chong Xue Yu Ji Sheng Chong Bing Za Zhi 23, 392–5.	S. japonicum	summary		Pre-screen 3: in vitro/ex vivo, laboratory work, no human subject					0		Excluded	03/07/2015
X10180	Chen, M.G., 2005. Use of praziquantel for clinical treatment and morbidity control of schistosomiasis japonica in China: a review of 30 years’ experience. Acta Trop 96, 168–76. doi:10.1016/j.actatropica.2005.07.011	S. japonicum	summary		Pre-screen 2: review					0		Excluded	03/07/2015
X10190	Zhou, Y.B., Jiang, Q.W., Zhao, G.M., 2004. [Effect of chemotherapy on the control of schistosomiasis Japonicum]. Zhonghua Liu Xing Bing Xue Za Zhi 25, 1024–7.	S. japonicum	summary		Topic 4: cost-effectiveness, modelling, projections and simulations in silico	0				0		Excluded	03/07/2015
X10200	Zhou, X.N., Wang, T.P., Wang, L.Y., Guo, J.G., Yu, Q., Xu, J., Wang, R.B., Chen, Z., Jia, T.W., 2004. [The current status of schistosomiasis epidemics in China]. Zhonghua Liu Xing Bing Xue Za Zhi 25, 555–8.	S. japonicum	summary		Topic 5: endemicity, disease mapping, surveillance, epidemiological survey	0				0		Excluded	03/07/2015
X10230	Pockros, P.J., Capozza, T.A., 2004. Helminthic infections of the liver. Current Gastroenterology Reports 6 (4), 287–296.	S. japonicum; S. mansoni	summary		Pre-screen 2: review					0		Excluded	03/07/2015
X10240	Ohmae, H., Sinuon, M., Kirinoki, M., Matsumoto, J., Chigusa, Y., Socheat, D., Matsuda, H., 2004. Schistosomiasis mekongi: from discovery to control. Parasitol Int 53, 135–42. doi:10.1016/j.parint.2004.01.004	S. japonicum	summary		Pre-screen 2: review					0		Excluded	03/07/2015
X10260	Houston, S., Kowalewska-Grochowska, K., Naik, S., McKean, J., Johnson, E.S., Warren, K., 2004. First report of Schistosoma mekongi infection with brain involvement. Clin Infect Dis 38, e1–6. doi:10.1086/379826	S. japonicum	summary		Pre-screen 1: case report					0		Excluded	03/07/2015
X10280	Guo, X.Y., He, N., Jiang, Q.W., 2004. [Risk factors associated with reinfection of Schistosoma japonicum]. Zhonghua Liu Xing Bing Xue Za Zhi 25, 691–4.	S. japonicum	full text	15555394	Topic 0: individual patient data for drug efficacy, with late outcome assessment	1	1	1	0	0		Excluded	05/08/2015
X10310	Blas, B.L., Rosales, M.I., Lipayon, I.L., Yasuraoka, K., Matsuda, H., Hayashi, M., 2004. The schistosomiasis problem in the Philippines: a review. Parasitol Int 53, 127–34. doi:10.1016/j.parint.2004.01.003	S. japonicum	summary		Pre-screen 2: review					0		Excluded	03/07/2015
X10320	Blanchard, T.J., 2004. Schistosomiasis. Travel Medicine and Infectious Disease 2 (1), 5–11. doi:10.1016/j.tmaid.2004.02.011	S. japonicum	summary		Pre-screen 2: review					0		Excluded	03/07/2015
X10330	Wu, W.P., Lin, D.D., Hu, F., Guan, Y.Y., Wang, Y.A., Zhu, H.Q., Cao, C.L., Chen, H.G., 2003. [Application of multivariate regression in analyzing factors of schistosomiasis japonica transmission in Poyang lake]. Zhongguo Ji Sheng Chong Xue Yu Ji Sheng Chong Bing Za Zhi 21, 164–6.	S. japonicum	summary		Topic 5: endemicity, disease mapping, surveillance, epidemiological survey	0				0		Excluded	03/07/2015
X10340	Wu, T.X., Liu, G.J., Zhang, M.M., Wang, Q., Ni, J., Wei, J.F., Zhou, L.K., Duan, X., Chen, X.Y., Zheng, J., Qiao, J.Q., 2003. Systematic review of benefits and harms of artemisinin-type compounds for preventing schistosomiasis. [Chinese]. Zhonghua yi xue za zhi 83 (14), 1219–1224.	S. japonicum	summary		Pre-screen 2: review					0		Excluded	03/07/2015
X10360	Shen, L., Zhang, Z.S., Wu, H.W., Weir, R.E., Xie, Z.W., Hu, L.S., Chen, S.Z., Ji, M.J., Su, C., Zhang, Y., Bickle, Q.D., Cousens, S.N., Taylor, M.G., Wu, G.L., 2003. IFN-gamma is associated with risk of Schistosoma japonicum infection in China. Parasite Immunol 25, 483–7.	S. japonicum	full text	15157025	Post-screen 1: study end prior 2000	1	1	1	1	0		Excluded	09/07/2015
X10380	Olds, G.R., 2003. Administration of Praziquantel to pregnant and lactating women. Acta tropica 86 (2-3), 185–195. doi:10.1016/S0001-706X%2803%2900033-0	S. japonicum	summary		Pre-screen 2: review					0		Excluded	03/07/2015
X10400	Minai, M., Hosaka, Y., Ohta, N., 2003. Historical view of schistosomiasis japonica in Japan: implementation and evaluation of disease-control strategies in Yamanashi Prefecture. Parasitol Int 52, 321–6.	S. japonicum	summary		Pre-screen 2: review					0		Excluded	03/07/2015
X10410	Li, Y.S., He, Y.K., Zeng, Q.R., McManus, D.P., 2003. Epidemiological and morbidity assessment of Schistosoma japonicum infection in a migrant fisherman community, the Dongting Lake region, China. Trans R Soc Trop Med Hyg 97, 177–81.	S. japonicum	summary		Topic 1: associated morbidity and immunological responses, co-infections, risk factors	0				0		Excluded	03/07/2015
X10430	He, Y.K., Liu, S.X., Zhang, X.Y., Song, G.C., Luo, X.S., Li, Y.S., Xu, Y.X., Yu, X.L., Li, Y., Hou, X.Y., McManus, D.P., 2003. Field assessment of recombinant Schistosoma japonicum 26 kDa glutathione S-transferase in Chinese water buffaloes. Southeast Asian J Trop Med Public Health 34, 473–9.	S. japonicum	summary		Pre-screen 3: in vitro/ex vivo, laboratory work, no human subject					0		Excluded	03/07/2015
X10450	Barsoum, R.S., 2003. Schistosomiasis and the kidney. Semin Nephrol 23, 34–41. doi:10.1053/snep.2003.50003a	S. japonicum	summary		Pre-screen 2: review					0		Excluded	03/07/2015
X10460	Yu, D., Sarol, J.N., Hutton, G., Tan, D., Tanner, M., 2002. Cost-effectiveness analysis of the impacts on infection and morbidity attributable to three chemotherapy schemes against Schistosoma japonicum in hyperendemic areas of the Dongting Lake region, China. The Southeast Asian journal of tropical medicine and public health 441–57.	S. japonicum	summary		Topic 4: cost-effectiveness, modelling, projections and simulations in silico	0				0		Excluded	03/07/2015
X10480	Matsumoto, J., 2002. Adverse effects of praziquantel treatment of Schistosoma japonicum infection: involvement of host anaphylactic reactions induced by parasite antigen release. Int J Parasitol 32, 461–71.	S. japonicum	summary		Pre-screen 3: in vitro/ex vivo, laboratory work, no human subject					0		Excluded	03/07/2015
X10490	Li, Y.S., Sleigh, A.C., Li, Y., Tanner, M., Dessein, A., Williams, G.M., McManus, D.P., 2002. Five-year impact of repeated praziquantel treatment on subclinical morbidity due to Schistosoma japonicum in China. Trans R Soc Trop Med Hyg 96, 438–43.	S. japonicum	full text	12497984	none	1	1	1	1	1		Analysed	13/07/2015
X10500	Leonardo, L.R., Acosta, L.P., Olveda, R.M., Aligui, G.D., 2002. Difficulties and strategies in the control of schistosomiasis in the Philippines. Acta Trop 82, 295–9.	S. japonicum	summary		Pre-screen 2: review					0		Excluded	03/07/2015
X10510	Gomes, C.M., Trigo-Rocha, F., Arap, M.A., Gabriel, A.J., Alaor De Figueiredo, J., Arap, S., 2002. Schistosomal myelopathy: Urologic manifestations and urodynamic findings. Urology 59 (2), 195–200. doi:10.1016/S0090-4295%2801%2901508-4	S. japonicum; S. mansoni	summary		Pre-screen 2: review					0		Excluded	03/07/2015
X10530	Yu, D.B., Li, Y., Sleigh, A.C., Yu, X.L., Li, Y.S., Wei, W.Y., Liang, Y.S., McManus, D.P., 2001. Efficacy of praziquantel against Schistosoma japonicum: field evaluation in an area with repeated chemotherapy compared with a newly identified endemic focus in Hunan, China. Trans R Soc Trop Med Hyg 95, 537–41.	S. japonicum	full text	11706669	none	1	1	1	1	1		Analysed	10/07/2015
X10540	Utzinger, J., Xiao, S.H., Keiser, J., Chen, M.G., Zheng, J., Tanner, M., 2001. Current progress in the development and use of artemether for chemoprophylaxis of major human schistosome parasites. Curr. Med. Chem. 8, 1841–1860.	S. japonicum	summary		Pre-screen 2: review					0		Excluded	03/07/2015
X10560	Ross, A.G., Sleigh, A.C., Li, Y., Davis, G.M., Williams, G.M., Jiang, Z., Feng, Z., McManus, D.P., 2001. Schistosomiasis in the People’s Republic of China: prospects and challenges for the 21st century. Clin Microbiol Rev 14, 270–95. doi:10.1128/cmr.14.2.270-295.2001	S. japonicum	summary		Pre-screen 2: review					0		Excluded	03/07/2015
X10580	Liu, X., 2001. [Studies on the preventive effect of artesunate against Schistosoma japonicum infection]. Zhongguo Ji Sheng Chong Xue Yu Ji Sheng Chong Bing Za Zhi 19, 53.	S. japonicum	summary		Pre-screen 2: review					0		Excluded	03/07/2015
X10590	Liang, Y.S., Dai, J.R., Ning, A., Yu, D.B., Xu, X.J., Zhu, Y.C., Coles, G.C., 2001. Susceptibility of Schistosoma japonicum to praziquantel in China. Trop Med Int Health 6, 707–14.	S. japonicum	full text	11555438	none	1	1	1	1	1		Analysed	08/07/2015
X10600	Guo, J.G., Ross, A.G., Lin, D.D., Williams, G.M., Chen, H.G., Li, Y., Davis, G.M., Feng, Z., McManus, D.P., Sleigh, A.C., 2001. A baseline study on the importance of bovines for human Schistosoma japonicum infection around Poyang Lake, China. Am J Trop Med Hyg 65, 272–8.	S. japonicum	summary		Topic 5: endemicity, disease mapping, surveillance, epidemiological survey	0				0		Excluded	03/07/2015
X10610	Vennervald, B.J., Booth, M., Butterworth, A.E., Kariuki, H.C., Kadzo, H., Ireri, E., Amaganga, C., Kimani, G., Kenty, L., Mwatha, J., Ouma, J.H., Dunne, D.W., 2005. Regression of hepatosplenomegaly in Kenyan school-aged children after praziquantel treatment and three years of greatly reduced exposure to Schistosoma mansoni. Trans R Soc Trop Med Hyg 99, 150–60. doi:10.1016/j.trstmh.2004.06.009	S. mansoni	full text	15607341	Topic 0: individual patient data for drug efficacy, with late outcome assessment	1	1	1	0	0		Excluded	09/07/2015
X10620	Tzanetou, K., Tsiodra, P., Delis, V., Frangia, K., Karakatsani, E., Efstratopoulos, A., Syriopoulou, V., 2005. Coinfection of Schistosoma mansoni and Strongyloides stercoralis in a patient with variceal bleeding. Infection 33 (4), 292–294. doi:10.1007/s15010-005-4098-0	S. mansoni	summary		Pre-screen 1: case report					0		Excluded	06/07/2015
X10630	Tavares-Neto, J., Parana, R., Prata, A., Figueiredo, J.F.C., Gaspar, A.M.C., 2005. Clinical regression of the hepatosplenic form of schistosomiasis mansoni and serological markers for hepatitis B virus. [Portuguese]. GED - Gastrenterologia Endoscopia Digestiva 24 (3), 135–143.	S. mansoni	summary		Topic 0: individual patient data for drug efficacy, with late outcome assessment	1	1	1	0	0		Excluded	06/07/2015
X10640	Pannegeon, V., Masini, J.P., Paye, F., Chazouilleres, O., Girard, P.M., 2005. Schistosoma Mansoni infection and liver graft [6]. Transplantation 80 (2), 287. doi:10.1097/01.TP.0000158429.94014.B5	S. mansoni	full text	not found	Pre-screen 1: case report					0		Excluded	06/07/2015
X10650	Marsaudon, E., Kinay, N., Destrieux, C., Duong, T.H., Renaud, C., 2005. Eyelid ptosis revealing a cerebral schistosomiasis [4]. [French]. Revue de Medecine Interne 26 (7), 600–602. doi:10.1016/j.revmed.2005.03.014	S. mansoni	full text	not found	Pre-screen 1: case report					0		Excluded	06/07/2015
X10670	Koppen, S., Kellner, U., Huchzermeyer, H., 2005. Surprising findings at colonoscopy of a patient 15 years after a holiday in Africa. [German]. Deutsche Medizinische Wochenschrift 130 (18), 1139–1142. doi:10.1055/s-2005-866800	S. mansoni	summary		Pre-screen 1: case report					0		Excluded	06/07/2015
X10700	Gul, R., Khalid, K., Al-Rajhi, M.F., Bismar, H.A., 2005. Acute small bowel obstruction due to biharziasis. Saudi Medical Journal 26 (10), 1624–1626.	S. mansoni	summary		Pre-screen 1: case report					0		Excluded	06/07/2015
X10710	Gallagher, M., Malhotra, I., Mungai, P.L., Wamachi, A.N., Kioko, J.M., Ouma, J.H., Muchiri, E., King, C.L., 2005. The effects of maternal helminth and malaria infections on mother-to-child HIV transmission. AIDS 19, 1849–55.	S. mansoni	summary		Topic 1: associated morbidity and immunological responses, co-infections, risk factors	0				0		Excluded	06/07/2015
X10730	Da Silva, L.C., Chieffi, P.P., Carrilho, F.J., 2005. Schistosomiasis mansoni - Clinical features. Gastroenterologia y Hepatologia 28 (1) (pp 30-39).	S. mansoni	summary		Pre-screen 2: review					0		Excluded	06/07/2015
X10740	Brown, M., Mawa, P.A., Joseph, S., Bukusuba, J., Watera, C., Whitworth, J.A., Dunne, D.W., Elliott, A.M., 2005. Treatment of Schistosoma mansoni infection increases helminth-specific type 2 cytokine responses and HIV-1 loads in coinfected Ugandan adults. J Infect Dis 191, 1648–57. doi:10.1086/429668	S. mansoni	full text	15838791	Topic 1: associated morbidity and immunological responses, co-infections, risk factors	1	1	0		0	X10740; X10950; X11050	Excluded	14/07/2015
X10760	Botros, S., Sayed, H., Amer, N., El-Ghannam, M., Bennett, J.L., Day, T.A., 2005. Current status of sensitivity to praziquantel in a focus of potential drug resistance in Egypt. International Journal for Parasitology 35 (7), 787–791. doi:10.1016/j.ijpara.2005.02.005	S. mansoni	full text	15925597	none	1	1	1	1	1		Analysed	11/10/2015
X10780	Adam, I., Elwasila, E., Homeida, M., 2005. Praziquantel for the treatment of schistosomiasis mansoni during pregnancy. Ann Trop Med Parasitol 99, 37–40. doi:10.1179/136485905x17407	S. mansoni	full text	15701253	Topic 3: behaviour, education, qualitative research, implementation piloting and safety	1	1	0		0		Excluded	16/07/2015
X10790	Yasawy, M.I., 2004. Katayama syndrome. Saudi Medical Journal 25 (2), 234–236.	S. mansoni	summary		Pre-screen 1: case report					0		Excluded	06/07/2015
X10800	Wanyoike, P.K., Qureshi, M.M., 2004. Schistosoma mansoni of the conus medularis: case report. East African medical journal 81 (5), 271–273.	S. mansoni	summary		Pre-screen 1: case report					0		Excluded	06/07/2015
X10850	Sarazin, M., Caumes, E., Cohen, A., Amarenco, P., 2004. Multiple microembolic borderzone brain infarctions and endomyocardial fibrosis in idiopathic hypereosinophilic syndrome and in Schistosoma mansoni infestation. Journal of Neurology, Neurosurgery and Psychiatry 75 (2), 305–307.	S. mansoni	summary		Pre-screen 1: case report					0		Excluded	06/07/2015
X10860	Rezende, C.M., Goes, T.S., Goes, V.S., Azevedo, V., Leite, M.F., Goes, A.M., 2004. GM-CSF and TNF-alpha synergize to increase in vitro granuloma size of PBMC from humans induced by Schistosoma mansoni recombinant 28-kDa GST. Immunol Lett 95, 221–8. doi:10.1016/j.imlet.2004.07.015	S. mansoni	summary		Pre-screen 3: in vitro/ex vivo, laboratory work, no human subject					0		Excluded	06/07/2015
X10880	Raso, G., Luginbuhl, A., Adjoua, C.A., Tian-Bi, N.T., Silue, K.D., Matthys, B., Vounatsou, P., Wang, Y., Dumas, M.E., Holmes, E., Singer, B.H., Tanner, M., N'Goran E, K., Utzinger, J., 2004. Multiple parasite infections and their relationship to self-reported morbidity in a community of rural Cote d’Ivoire. Int J Epidemiol 33, 1092–102. doi:10.1093/ije/dyh241	S. mansoni	summary		Topic 1: associated morbidity and immunological responses, co-infections, risk factors	0				0		Excluded	06/07/2015
X10890	Prata, A., 2004. The role of the scientific research in the control of schistosomiasis in endemic areas. Memórias do Instituto Oswaldo Cruz 99 (5), 5–11.	S. mansoni	summary		Pre-screen 2: review					0		Excluded	06/07/2015
X10930	Montes, M., White Jr, A.C., Kontoyiannis, D.P., 2004. Symptoms of intestinal schistosomiasis presenting during treatment of large B cell lymphoma. American Journal of Tropical Medicine and Hygiene 71 (5), 552–553.	S. mansoni	summary		Pre-screen 1: case report					0		Excluded	06/07/2015
X10940	Massara, C.L., Peixoto, S.V., Barros Hda, S., Enk, M.J., Carvalho Odos, S., Schall, V., 2004. Factors associated with schistosomiasis mansoni in a population from the municipality of Jaboticatubas, State of Minas Gerais, Brazil. Mem Inst Oswaldo Cruz 99, 127–34. doi:/S0074-02762004000900023	S. mansoni	summary		Topic 1: associated morbidity and immunological responses, co-infections, risk factors	0				0		Excluded	06/07/2015
X10950	Joseph, S., Jones, F.M., Laidlaw, M.E., Mohamed, G., Mawa, P.A., Namujju, P.B., Kizza, M., Watera, C., Whitworth, J.A.G., Dunne, D.W., Elliott, A.M., 2004. Impairment of the Schistosoma mansoni-specific immune responses elicited by treatment with praziquantel in Ugandans with HIV-1 coinfection. Journal of infectious diseases 190 (3), 613–618. doi:10.1086/422396	S. mansoni	full text	15243939	Topic 1: associated morbidity and immunological responses, co-infections, risk factors	1	1	0		0	X10740; X10950; X11050	Excluded	06/07/2015
X10980	Ferrari, T.C.A., Moreira, P.R.R., Cunha, A.S., 2004. Spinal cord schistosomiasis: A prospective study of 63 cases emphasizing clinical and therapeutic aspects. Journal of Clinical Neuroscience 11 (3), 246–253. doi:10.1016/j.jocn.2003.05.006	S. mansoni	full text	14975411	Topic 1: associated morbidity and immunological responses, co-infections, risk factors	1	1	0		0		Excluded	08/07/2015
X10990	Delgado, J., Delgado, B., Sztarkier, I., Baer, A., Depsames, R., 2004. Schistosomal rectal polyp - An unusual cause of rectal bleeding. Israel Medical Association Journal 6 (2), 114–115.	S. mansoni	full text	not found	Pre-screen 1: case report					0		Excluded	06/07/2015
X11020	Cioli, D., Botros, S.S., Wheatcroft-Francklow, K., Mbaye, A., Southgate, V., Tchuente, L.A., Pica-Mattoccia, L., Troiani, A.R., El-Din, S.H., Sabra, A.N., Albin, J., Engels, D., Doenhoff, M.J., 2004. Determination of ED50 values for praziquantel in praziquantel-resistant and -susceptible Schistosoma mansoni isolates. Int J Parasitol 34, 979–87. doi:10.1016/j.ijpara.2004.05.001	S. mansoni	summary		Pre-screen 3: in vitro/ex vivo, laboratory work, no human subject					0		Excluded	06/07/2015
X11030	Chatterjee, S., Van Marck, E., 2004. Can somatostatin control acute bleeding from oesophageal varices in Schistosoma mansoni patients? [ISRCTN63456799]. BMC infectious diseases 4. doi:10.1186/1471-2334-4-58	S. mansoni	full text	15596012	Topic 1: associated morbidity and immunological responses, co-infections, risk factors	1	0			0		Excluded	08/07/2015
X11050	Brown, M., Kizza, M., Watera, C., Quigley, M.A., Rowland, S., Hughes, P., Whitworth, J.A., Elliott, A.M., 2004. Helminth infection is not associated with faster progression of HIV disease in coinfected adults in Uganda. J Infect Dis 190, 1869–79. doi:10.1086/425042	S. mansoni	full text	15499545	Topic 0: individual patient data for drug efficacy, with late outcome assessment	1	1	1	0	0	X10740; X10950; X11050	Excluded	14/07/2015
X11070	Booth, M., Vennervald, B.J., Butterworth, A.E., Kariuki, H.C., Amaganga, C., Kimani, G., Mwatha, J.K., Otedo, A., Ouma, J.H., Dunne, D.W., 2004. Exposure to malaria affects the regression of hepatosplenomegaly after treatment for Schistosoma mansoni infection in Kenyan children. BMC Med 2, 36. doi:10.1186/1741-7015-2-36	S. mansoni	full text	15450118	Topic 0: individual patient data for drug efficacy, with late outcome assessment	1	1	1	0	0		Excluded	06/07/2015
X11080	Booth, M., Mwatha, J.K., Joseph, S., Jones, F.M., Kadzo, H., Ireri, E., Kazibwe, F., Kemijumbi, J., Kariuki, C., Kimani, G., Ouma, J.H., Kabatereine, N.B., Vennervald, B.J., Dunne, D.W., 2004. Periportal fibrosis in human Schistosoma mansoni infection is associated with low IL-10, low IFN-gamma, high TNF-alpha, or low RANTES, depending on age and gender. J Immunol 172, 1295–303.	S. mansoni	summary		Topic 1: associated morbidity and immunological responses, co-infections, risk factors	0				0		Excluded	06/07/2015
X11090	Agbaya, S.S., Yavo, W., Menan, E.I., Attey, M.A., Kouadio, L.P., Kone, M., 2004. [Intestinal helminthiasis among school children: preliminary results of a prospective study in Agboville in Southern Cote d’Ivoire]. Sante 14, 143–7.	S. mansoni	full text	15563408	none	1	1	1	1	1		Analysed	10/07/2015
X11110	Zaki, A., Bassili, A., Amin, G., Aref, T., Kandil, M., Abou Basha, L.M., 2003. Morbidity of schistosomiasis mansoni in rural Alexandria, Egypt. J Egypt Soc Parasitol 33, 695–710.	S. mansoni	summary		Topic 1: associated morbidity and immunological responses, co-infections, risk factors	0				0		Excluded	06/07/2015
X11120	Wolfe, M.S., Lawn, S.D., Lucas, S.B., Chioodini, P.L., 2003. Schistosoma mansoni infection: Failure ofstandard treatment with praziquantel in a returned traveller (multiple letters). Transactions of the Royal Society of Tropical Medicine and Hygiene 97 (6), 720. doi:10.1016/S0035-9203%2803%2980112-8	S. mansoni	summary		Pre-screen 1: case report					0		Excluded	06/07/2015
X11140	Utzinger, J., Muller, I., Vounatsou, P., Singer, B.H., N’Goran, E.K., Tanner, M., 2003. Random spatial distribution of Schistosoma mansoni and hookworm infections among school children within a single village. J Parasitol 89, 686–92. doi:10.1645/ge-75r	S. mansoni	summary		Topic 5: endemicity, disease mapping, surveillance, epidemiological survey	0				0		Excluded	06/07/2015
X11170	Richard-Lenoble, D., Chandenier, J., Duong, T.H., 2003. Antiparasitic treatments in pregnant women and in children in 2003. [French]. Medecine tropicale?: revue du Corps de sante colonial 63 (4-5), 491–497.	S. mansoni	summary		Pre-screen 2: review					0		Excluded	06/07/2015
X11200	Naus, C.W., van Remoortere, A., Ouma, J.H., Kimani, G., Dunne, D.W., Kamerling, J.P., Deelder, A.M., Hokke, C.H., 2003. Specific antibody responses to three schistosome-related carbohydrate structures in recently exposed immigrants and established residents in an area of Schistosoma mansoni endemicity. Infect Immun 71, 5676–81.	S. mansoni	summary		Topic 1: associated morbidity and immunological responses, co-infections, risk factors	0				0		Excluded	06/07/2015
X11210	Naus, C.W., Jones, F.M., Satti, M.Z., Joseph, S., Riley, E.M., Kimani, G., Mwatha, J.K., Kariuki, C.H., Ouma, J.H., Kabatereine, N.B., Vennervald, B.J., Dunne, D.W., 2003. Serological responses among individuals in areas where both schistosomiasis and malaria are endemic: cross-reactivity between Schistosoma mansoni and Plasmodium falciparum. J Infect Dis 187, 1272–82. doi:10.1086/368361	S. mansoni	summary		Topic 1: associated morbidity and immunological responses, co-infections, risk factors	0				0		Excluded	06/07/2015
X11230	Madacsy, L., Molnar, T., Nagy, I., Tiszlavicz, L., Lonovics, J., 2003. Recurrent nonvariceal upper gastrointestinal bleeding in a patient with gastroduodenal schistosomiasis. Endoscopy 35 (3), 230–233. doi:10.1055/s-2003-37255	S. mansoni	summary		Pre-screen 1: case report					0		Excluded	06/07/2015
X11240	Lawn, S.D., Lucas, S.B., Chiodini, P.L., 2003. Case report: Schistosoma mansoni infection: Failure of standard treatment with praziquantel in a returned traveller. Transactions of the Royal Society of Tropical Medicine and Hygiene 97 (1), 100–101. doi:10.1016/S0035-9203%2803%2990038-1	S. mansoni	summary		Pre-screen 1: case report					0		Excluded	06/07/2015
X11260	Klotz, F., 2003. The portal hypertension of schistosomiasis: An original killing entity?. [French]. Bulletin de la Societe de Pathologie Exotique 96 (3), 191–195.	S. japonicum; S. mansoni	summary		Pre-screen 2: review					0		Excluded	06/07/2015
X11270	King, C.H., Magak, P., Salam, E.A., Ouma, J.H., Kariuki, H.C., Blanton, R.E., 2003. Measuring morbidity in schistosomiasis mansoni: relationship between image pattern, portal vein diameter and portal branch thickness in large-scale surveys using new WHO coding guidelines for ultrasound in schistosomiasis. Trop Med Int Health 8, 109–17.	S. mansoni	summary		Topic 1: associated morbidity and immunological responses, co-infections, risk factors	0				0		Excluded	06/07/2015
X11310	Granier, H., Potard, M., Diraison, P., Nicolas, X., Laborde, J.P., Talarmin, F., 2003. Acute encephalitis concurrent with primary infection by Schistosoma mansoni. [French]. Medecine tropicale?: revue du Corps de sante colonial 63 (1), 60–63.	S. mansoni	summary		Pre-screen 1: case report					0		Excluded	06/07/2015
X11340	Erko, B., Medhin, G., Balcha, F., Raje, S., 2003. Evaluation of pilot control trial of intestinal schistosomiasis in the Finchaa Sugar Estate, Ethiopia. Ethiop Med J 41, 141–50.	S. mansoni	summary		Topic 0: individual patient data for drug efficacy, with late outcome assessment	1	1	1	0	0		Excluded	06/07/2015
X11350	Enk, M.J., Amorim, A., Schall, V.T., 2003. Acute Schistosomiasis Outbreak in the Metropolitan Area of Belo Horizonte, Minas Gerais: Alert about the Risk of Unnoticed Transmission Increased by Growing Rural Tourism. Memórias do Instituto Oswaldo Cruz 98 (6), 745–750.	S. mansoni	summary		Topic 5: endemicity, disease mapping, surveillance, epidemiological survey	0				0		Excluded	06/07/2015
X11380	Brandt, F.T., Albuquerque, C.D., Brandt, C.T., Lorenzato, F.R., Leal, C.R., Barbosa, C.D., Nobrega, L.V., 2003. Varicoceles in adolescents and young adults after surgery for hepatosplenic schistosomiasis. Urol Int 71, 373–6. doi:74088	S. mansoni	summary		Topic 1: associated morbidity and immunological responses, co-infections, risk factors	0				0		Excluded	06/07/2015
X11390	Abebe, F., Birkeland, K.I., Gaarder, P.I., Petros, B., Gundersen, S.G., 2003. The relationships between dehydroepiandrosterone sulphate (DHEAS), the intensity of Schistosoma mansoni infection and parasite-specific antibody responses. A cross-sectional study in residents of endemic communities in north-east Ethiopia. APMIS 111, 319–28.	S. mansoni	summary		Topic 1: associated morbidity and immunological responses, co-infections, risk factors	0				0		Excluded	06/07/2015
X11450	Sturrock, R.F., Davis, A., Tchuem Tchuente, L.A., Southgate, V.R., 2002. Efficacy of praziquantel against Schistosoma mansoni in northern Senegal (multiple letters). Transactions of the Royal Society of Tropical Medicine and Hygiene 96 (1), 105–106.	S. mansoni	summary		Pre-screen 2: review					0		Excluded	06/07/2015
X11460	Ruiz, R., Candia, P., Garassini, M., Tombazzi, C., Certad, G., Bruces, A.C., Noya, O., Alarcon de Noya, B., 2002. Schistosomiasis mansoni in low transmission areas: abdominal ultrasound. Mem Inst Oswaldo Cruz 97 Suppl 1, 153–9.	S. mansoni	summary		Topic 1: associated morbidity and immunological responses, co-infections, risk factors	0				0		Excluded	06/07/2015
X11470	Roca, C., Balanzo, X., Gascon, J., Fernandez-Roure, J., Vinuesa, T., Valls, M., Sauca, G., Corachan, M., 2002. Comparative, clinico-epidemiologic study of Schistosoma mansoni infections in travellers and immigrants in Spain. European Journal of Clinical Microbiology and Infectious Diseases 21 (3), 219–223. doi:10.1007/s10096-001-0683-z	S. mansoni	full text	11957026	Pre-screen 4: no Schistosoma spp. infection, no antischistosomal drug delivery, non-endemic setting					0		Excluded	13/07/2015
X11480	Ravaoalimalala, V.E., Ramaniraka, V.L., Rabarijaona, L.P., Ravoniarimbinina, P., Migliani, R., 2002. [Current epidemiological situation of bilharziasis in the Antananarivo plain]. Arch Inst Pasteur Madagascar 68, 63–7.	S. mansoni	summary		Topic 5: endemicity, disease mapping, surveillance, epidemiological survey	0				0		Excluded	06/07/2015
X11490	Raglio, A., Russo, V., Swierczynski, G., Sonzogni, A., Goglio, A., Garcia, L.S., 2002. Acute Schistosoma mansoni infection with progression to chronic lesion in Italian travelers returning from Cameroon, West Africa: A diagnostic and prevention problem. Journal of Travel Medicine 9 (2), 100–102.	S. mansoni	full text	not found	Pre-screen 1: case report					0		Excluded	06/07/2015
X11500	Polman, K., Stelma, F.F., Le Cessie, S., De Vlas, S.J., Falcao Ferreira, S.T., Talla, I., Deelder, A.M., Gryseels, B., 2002. Evaluation of the patterns of Schistosoma mansoni infection and re-infection in Senegal, from faecal egg counts and serum concentrations of circulating anodic antigen. Ann Trop Med Parasitol 96 (7), 679–89. doi:10.1179/000349802125001708	S. mansoni	full text	12537629	Post-screen 1: study end prior 2000	1	1	1	1	0		Excluded	16/07/2015
X11510	Nassr, A.K., Hassan, M.M., Abdel Salam, F.M., Lashin, A.H., Shahin, W.A., Amin, H., 2002. IgG isotypes in schistosomiasis patients before and after praziquantel. Journal of the Egyptian Society of Parasitology 32 (3), 931–952.	S. mansoni	full text	12512825	Topic 0: individual patient data for drug efficacy, with late outcome assessment	1	1	1	0	0		Excluded	22/07/2015
X11520	Mwaniki, D., Omondi, B., Muniu, E., Thiong’o, F., Ouma, J., Magnussen, P., Geissler, P.W., Michaelsen, K.F., Friis, H., 2002. Effects on serum retinol of multi-micronutrient supplementation and multi-helminth chemotherapy: a randomised, controlled trial in Kenyan school children. Eur J Clin Nutr 56, 666–73. doi:10.1038/sj.ejcn.1601376	S. mansoni	full text	12080408	Topic 0: individual patient data for drug efficacy, with late outcome assessment	1	1	1	0	0		Excluded	09/07/2015
X11540	Mayer, D.A., Fried, B., 2002. Aspects of human parasites in which surgical intervention may be important, in: Microbiology: Bacteriology, Mycology, Parasitology and Virology, Advances in Parasitology. Academic Press, United Kingdom, pp. 1–94.	S. mansoni	summary		Pre-screen 2: review					0		Excluded	07/07/2015
X11550	Legesse, M., Erko, B., Medhin, G., 2002. Efficacy of alebendazole and mebendazole in the treatment of Ascaris and Trichuris infections. Ethiop Med J 40, 335–43.	S. mansoni	full text	12596653	Pre-screen 4: no Schistosoma spp. infection, no antischistosomal drug delivery, non-endemic setting					0		Excluded	04/08/2015
X11560	Lacerda, C.M., Freire, W., Vieira de Melo, P.S., Lacerda, H.R., Carvalho, G., 2002. Splenectomy and ligation of the left gastric vein in schistosomiasis mansoni: the effect on esophageal variceal pressure measured by a non-invasive technique. Keio J Med 51, 89–92.	S. mansoni	summary		Topic 1: associated morbidity and immunological responses, co-infections, risk factors	0				0		Excluded	07/07/2015
X11580	Ismail, M.M., Farghaly, A.M., Dyab, A.K., Afify, H.A., el-Shafei, M.A., 2002. Resistance to praziquantel, effect of drug pressure and stability test. Journal of the Egyptian Society of Parasitology 32 (2), 589–600.	S. mansoni	summary		Pre-screen 3: in vitro/ex vivo, laboratory work, no human subject					0		Excluded	07/07/2015
X11590	Heckendorn, F., N’Goran, E.K., Felger, I., Vounatsou, P., Yapi, A., Oettli, A., Marti, H.P., Dobler, M., Traore, M., Lohourignon, K.L., Lengeler, C., 2002. Species-specific field testing of Entamoeba spp. in an area of high endemicity. Trans R Soc Trop Med Hyg 96, 521–8.	S. mansoni	summary		Topic 2: diagnostic approach, prevalence estimation method	0				0		Excluded	07/07/2015
X11610	Erko, B., Medhin, G., Berhe, N., Abebe, F., Gebre-Michael, T., Gundersen, S.G., 2002. Epidemiological studies on intestinal schistosomiasis in Wondo Genet, southern Ethiopia. Ethiop Med J 40, 29–39.	S. mansoni	summary		Topic 5: endemicity, disease mapping, surveillance, epidemiological survey	0				0		Excluded	07/07/2015
X11620	Erko, B., Abebe, F., Berhe, N., Medhin, G., Gebre-Michael, T., Gemetchu, T., Gundersen, S.G., 2002. Control of Schistosoma mansoni by the soapberry Endod (Phytolacca dodecandra) in Wollo, northeastern Ethiopia: post-intervention prevalence. East African medical journal 79 (4), 198–201.	S. mansoni	summary		Topic 5: endemicity, disease mapping, surveillance, epidemiological survey	0				0		Excluded	07/07/2015
X11630	Doenhoff, M.J., Kusel, J.R., Coles, G.C., Cioli, D., 2002. Resistance of Schistosoma mansoni to praziquantel: Is there a problem? Transactions of the Royal Society of Tropical Medicine and Hygiene 96 (5), 465–469. doi:10.1016/S0035-9203%2802%2990405-0	S. mansoni	summary		Pre-screen 3: in vitro/ex vivo, laboratory work, no human subject					0		Excluded	07/07/2015
X11640	Disch, J., Katz, N., Pereira, E.S.Y., De Gouvea Viana, L., Andrade, M.O., Rabello, A., 2002. Factors associated with Schistosoma mansoni infection 5 years after selective treatment in a low endemic area in Brazil. Acta tropica 81 (2), 133–142. doi:10.1016/S0001-706X%2801%2900190-5	S. mansoni	summary		Topic 1: associated morbidity and immunological responses, co-infections, risk factors	1	0	0	0	0		Excluded	07/07/2015
X11650	Danso-Appiah, A., De Vlas, S.J., 2002. Interpreting low praziquantel cure rates of Schistosoma mansoni infections in Senegal. Trends in Parasitology 18 (3), 125–129. doi:10.1016/S1471-4922%2801%2902209-7	S. mansoni	summary		Pre-screen 2: review					0		Excluded	07/07/2015
X11670	Bonesso-Sabadini, P.I., de Souza Dias, L.C., 2002. Altered response of strain of Schistosoma mansoni to oxamniquine and praziquantel. Memórias do Instituto Oswaldo Cruz 97 (3), 381–385.	S. mansoni	summary		Pre-screen 3: in vitro/ex vivo, laboratory work, no human subject					0		Excluded	07/07/2015
X11680	Bergquist, N.R., 2002. Schistosomiasis: From risk assessment to control. Trends in Parasitology 18 (7), 309–314. doi:10.1016/S1471-4922%2802%2902301-2	S. mansoni	summary		Pre-screen 2: review					0		Excluded	07/07/2015
X11690	Adeyeba, O.A., Akinbo, J.A., 2002. Pathogenic intestinal parasites and bacterial agents in solid wastes. East Afr Med J 79, 604–10.	S. mansoni	summary		Topic 5: endemicity, disease mapping, surveillance, epidemiological survey	0				0		Excluded	07/07/2015
X11700	Abou-Basha, L.M., Shehab, A.Y., Abdel-Fattah, M., Bassili, A., 2002. Performance of lgG avidity in an area endemic for schistosomiasis in Egypt. Eastern Mediterranean Health Journal 8 (1), 172–180.	S. mansoni	full text	15330573	none	1	1	1	1	1		Analysed	10/07/2015
X11710	Schistosomiasis - Artemether, 2001. Manufacturing Chemist 72 (2), 29.	S. mansoni	full text	not found	Pre-screen 2: review					0		Excluded	22/07/2015
X11720	Utzinger, J., Xiao, S., N’Goran, E.K., Bergquist, R., Tanner, M., 2001. The potential of artemether for the control of schistosomiasis. Int J Parasitol 31, 1549–62.	S. mansoni	summary		Pre-screen 2: review					0		Excluded	07/07/2015
X11750	Tchuem Tchuente, L.A., Southgate, V.R., Mbaye, A., Engels, D., Gryseels, B., 2001. The efficacy of praziquantel against Schistosoma mansoni infection in Ndombo, northern Senegal. Transactions of the Royal Society of Tropical Medicine and Hygiene 95 (1), 65–66. doi:10.1016/S0035-9203%2801%2990335-9	S. mansoni	full text	11280069	Post-screen 1: study end prior 2000	1	1	1	1	0		Excluded	09/07/2015
X11770	Sharara, A.I., Abi-Saad, G., Haddad, M., Mansour, A., Tawil, A., 2001. Acute granulomatous schistosomal cholecystitis. European Journal of Gastroenterology and Hepatology 13 (8), 1001–1003. doi:10.1097/00042737-200108000-00025	S. mansoni	summary		Pre-screen 1: case report					0		Excluded	07/07/2015
X11790	Schafer, T.W., Hale, B.R., 2001. Gastrointestinal complications of schistosomiasis. Current gastroenterology reports 3 (4), 293–303.	S. mansoni	summary		Pre-screen 2: review					0		Excluded	07/07/2015
X11800	Raja’a, Y.A., Sulaiman, S.M., Mubarak, J.S., El-Bakri, M.M., Al-Adimi, W.H., El-Nabihi, M.T., El-Dhobri, M.A., Raja’a, J.A., 2001. Some aspects in the control of schistosomosis and soil-transmitted helminthosis in Yemeni children. Saudi Med J 22, 428–32.	S. mansoni	full text	11376386	Topic 0: individual patient data for drug efficacy, with late outcome assessment	1	1	1	0	0		Excluded	09/07/2015
X11830	Hoffmann, H., Esterre, P., Ravaoalimalala, V.A., Ehrich, J.H., Doehring, E., 2001. Morbidity of schistosomiasis mansoni in the highlands of Madagascar and comparison of current sonographical classification systems. Trans R Soc Trop Med Hyg 95, 623–9.	S. mansoni	summary		Topic 1: associated morbidity and immunological responses, co-infections, risk factors	0				0		Excluded	07/07/2015
X11840	Gryseels, B., Mbaye, A., De Vlas, S.J., Stelma, F.F., Guisse, F., Van Lieshout, L., Faye, D., Diop, M., Ly, A., Tchuem-Tchuente, L.A., Engels, D., Polman, K., 2001. Are poor responses to praziquantel for the treatment of Schistosoma mansoni infections in Senegal due to resistance? An overview of the evidence. Trop Med Int Health 6, 864–73.	S. mansoni	summary		Pre-screen 2: review					0		Excluded	07/07/2015
X11860	Friedman, J.F., Kurtis, J.D., McGarvey, S.T., Fraga, A.L., Silveira, A., Pizziolo, V., Gazzinelli, G., LoVerde, P., Correa-Oliveira, R., 2001. Comparison of self-reported and observed water contact in an S. mansoni endemic village in Brazil. Acta Trop 78, 251–9.	S. mansoni	summary		Topic 3: behaviour, education, qualitative research, implementation piloting and safety	0				0		Excluded	07/07/2015
X11870	Boisier, P., Ramarokoto, C.E., Ravoniarimbinina, P., Rabarijaona, L., Ravaoalimalala, V.E., 2001. Geographic differences in hepatosplenic complications of schistosomiasis mansoni and explanatory factors of morbidity. Trop Med Int Health 6, 699–706.	S. mansoni	summary		Topic 1: associated morbidity and immunological responses, co-infections, risk factors	0				0		Excluded	07/07/2015
X11890	Bialasiewicz, A.A., Hassenstein, A., Schaudig, U., 2001. Subretinal granuloma, retinal vasculitis and keratouveitis with secondary subretinal glaucoma by schistosomiasis. [German]. Ophthalmologe 98 (10), 972–975. doi:10.1007/s003470170047	S. mansoni	summary		Pre-screen 1: case report					0		Excluded	07/07/2015
