# Supplementary material for: The Schistosomiasis Clinical Trials Landscape: A Systematic Review of Antischistosomal Treatment Efficacy Studies and a Case for Sharing Individual Participant-Level Data (IPD)
Source: PLoS Negl Trop Dis. 2016 Jun 27;10(6):e0004784. doi: 10.1371/journal.pntd.0004784 (PMC4922574; doi:10.1371/journal.pntd.0004784)
Supplement: S1 Dataset — The datasets (CSV files) contain the complete information extracted from the eligible articles or conference papers. An associated dictionary provides a detailed description of each dataset and each variable it comports. The scripts written to run the data analysis (using R 3.1.3) are also available. (ZIP) [file pntd.0004784.s002.zip › sourceDatasets/sDB_1design.csv]

	Study/Cohort(s) unique ID						What were the study objectives?					What arms did the study involve?					Was assignment to different arms randomised/blinded?
X	A1_trialID	A1_trialRegistry	#studyTitle	#cohortsJustif	A0_S	A0_C	A2_efficacy	A2_safety	A2_pharma	A2_other	#objComment	A3_control	A3_ctrlCat1	A3_ctrlCat2	A3_arms	#armComment	A4_random	A4_randMethod	A5_blind	A5_blindLevel
X00010	not found	not found	not found	N/A	S1	S1C1	1	0	0	none	Programme performance: impact of overall control measures on incidence/prevalence	1	placebo	N/A	2	Control group unclear: referred to as "placebo" (not specified which) and as "untreated"	1	unclear	0	N/A
X00020	not found	not found	not found	N/A	S2	S2C1	1	1	0	diagnostic approach	none	1	drug comparison	placebo	3	PZQ treatment, OXA treatment and placebo group	1	unclear	1	triple
X00170	ISRCTN53172722	Controlled-Trials.com (BioMed Central)	Epidemiology and control of schistosomiasis in preschool-aged children in C�te d�'Ivoire, with particular consideration to the efficacy and safety of crushed praziquantel tablets: a non-randomised study	N/A	S17	S17C1	1	1	0	diagnostic approach	Epidemiology: incidence, distribution, and possible control of schistosomiasis in pre-school children; nested, exploratory study	0	N/A	N/A	1	none	0	N/A	0	N/A
X00180	not found	not found	not found	N/A	S18	S18C1	1	1	0	none	Control programme optimisation: feasibility/adaptation of MDA/PCT protocol for infants	1	regimen comparison	N/A	2	PZQ treatment, in syrup or crushed-tablets	0	N/A	0	N/A
X00190	not found	not found	not found	N/A	S19	S19C1	1	0	0	none	none	1	drug comparison	N/A	2	Mirazid treatment, and PZQ (control)	1	unclear	1	unclear
X00200	not found	not found	not found	N/A	S20	S20C1	1	0	0	diagnostic approach	assessment of continued efficacy, including after repeated MDA/PCT rounds	1	other (treatment history)	N/A	2	"previously treated" (i.e. had received at least one PZQ dose within the past 18 months), vs. "treatment-na�ve" group	0	N/A	0	N/A
X00210	ISRCTN29273316; NCT00403611	ClinicalTrials.gov; Controlled-Trials.com (BioMed Central)	Efficacy and safety of increased dosage of praziquantel in treatment of schistosomiasis	multi-centric study, with several countries involved, different Schistosoma species of interest, and different co-infections allowed at recruitment, i.e. variable protocol	S21	S21C1	1	1	0	none	none	1	dose comparison	N/A	2	PZQ treatment, high 60 mg/kg or standard 40 mg/kg dose	1	Computer-generated randomisation list with blocks of 4 in a ratio 1:1 for each regimen	1	double
X00211	ISRCTN29273316; NCT00403611	ClinicalTrials.gov; Controlled-Trials.com (BioMed Central)	Efficacy and safety of increased dosage of praziquantel in treatment of schistosomiasis	multi-centric study, with several countries involved, different Schistosoma species of interest, and different co-infections allowed at recruitment, i.e. variable protocol	S21	S21C2	1	1	0	none	none	1	dose comparison	N/A	2	PZQ treatment, high 60 mg/kg or standard 40 mg/kg dose	1	Computer-generated randomisation list with blocks of 4 in a ratio 1:1 for each regimen	1	double
X00212	ISRCTN29273316; NCT00403611	ClinicalTrials.gov; Controlled-Trials.com (BioMed Central)	Efficacy and safety of increased dosage of praziquantel in treatment of schistosomiasis	multi-centric study, with several countries involved, different Schistosoma species of interest, and different co-infections allowed at recruitment, i.e. variable protocol	S21	S21C3	1	1	0	none	none	1	dose comparison	N/A	2	PZQ treatment, high 60 mg/kg or standard 40 mg/kg dose	1	Computer-generated randomisation list with blocks of 4 in a ratio 1:1 for each regimen	1	double
X00213	ISRCTN29273316; NCT00403611	ClinicalTrials.gov; Controlled-Trials.com (BioMed Central)	Efficacy and safety of increased dosage of praziquantel in treatment of schistosomiasis	multi-centric study, with several countries involved, different Schistosoma species of interest, and different co-infections allowed at recruitment, i.e. variable protocol	S21	S21C4	1	1	0	none	none	1	dose comparison	N/A	2	PZQ treatment, high 60 mg/kg or standard 40 mg/kg dose	1	Computer-generated randomisation list with blocks of 4 in a ratio 1:1 for each regimen	1	double
X00220	not found	not found	not found	N/A	S22	S22C1	1	0	0	none	none	1	regimen comparison	N/A	3	PZQ treatment once, twice or three times (with intervals of 3 weeks)	1	unclear	0	N/A
X00230	not found	not found	not found	N/A	S23	S23C1	1	0	0	none	nested in malaria treatment RCT	1	drug comparison	N/A	2	As treatment, together with SP or with A	1	As part of the larger malaria study	0	N/A
X00240	not found	not found	not found	N/A	S24	S24C1	1	1	0	none	nested in malaria treatment RCT	1	drug comparison	regimen comparison	3	Several As+SMP tablets, each one every 12 or 24h, or AT+LU	1	Computer-generated numbers were used to allocate the patients randomly to one of three treatment regimens, as part of the larger malaria study	1	unclear
X00250	NCT01132248; ATMR2010020001429343	ClinicalTrials.gov; Pan African Clinical Trials Registry (PACTR)	Activity of Mefloquine Against Urinary Schistosomiasis; Evaluation of the safety and efficacy of Mefloquine as intermittent preventive treatment for malaria in pregnancy	N/A	S25	S25C1	1	0	0	none	nested in RCT, pregnant women study	1	drug comparison	N/A	2	MFQ intermittent preventive treatment (against malaria) in pregnancy (IPTp) with 2 possible regimens but considered altogether as one arm of the nested trial, or SP (control)	1	Randomisation list with 2:1 allocation ratio computer-generated and provided by independent Trial Management Team	1	assessor-blinded
X00270	not found	not found	not found	N/A	S27	S27C1	1	1	0	none	none	1	drug comparison	placebo	4	As+PZQ, As+Placebo, PZQ+Placebo, Placebo (control)	1	Computer-generated randomisation code	1	double
X00280	not found	not found	not found	different participants involved (villagers vs. schoolchildren): different age groups, recruitment means and follow-up time-points, i.e. variable protocol	S28	S28C1	1	1	0	none	recruitment during low transmission season	1	drug comparison	untreated controls	3	Mirazid treatment, PZQ, and no treatment (control) actually corresponding to participants non-complying to assigned treatment	1	unclear	1	assessor-blinded
X00281	not found	not found	not found	different participants involved (villagers vs. schoolchildren): different age groups, recruitment means and follow-up time-points, i.e. variable protocol	S28	S28C2	1	1	0	none	recruitment during low transmission season	1	drug comparison	untreated controls	3	Mirazid treatment, PZQ, and no treatment (control) actually corresponding to participants non-complying to assigned treatment	1	unclear	1	assessor-blinded
X00340	not found	not found	not found	N/A	S34	S34C1	0	0	0	diagnostic approach	none	0	N/A	N/A	1	none	0	N/A	0	N/A
X00350	not found	not found	not found	N/A	S35	S35C1	1	1	0	none	none	1	drug comparison	other (endemic context)	4	As treatment vs. PZQ (control); and, new vs. old transmission focus	0	N/A	0	N/A
X00360	not found	not found	not found	N/A	S36	S36C1	1	0	0	none	assessment of continued efficacy, including after repeated MDA/PCT rounds	1	other (treatment history)	N/A	2	"previously treated" (i.e. reported having been diagnosed with schistosomiasis and treated with PZQ), vs. "treatment-na�ve" group	0	N/A	0	N/A
X00370	ISRCTN32849447	Controlled-Trials.com (BioMed Central)	The impact of helminths on the response to immunisation and on the incidence of infection and disease in childhood in Uganda (EMBaS)	N/A	S37	S37C1	1	0	0	immunological responses	nested in RCT, pregnant women study	1	placebo	N/A	2	PZQ during pregnancy, or Placebo during pregnancy (control), followed by PZQ after delivery in both groups	1	unclear	1	double
X00400	not found	not found	not found	N/A	S40	S40C1	1	1	0	none	none	1	dose comparison	N/A	2	PZQ medium or high dose	1	using small blocks to achieve balance	1	unclear
X00410	not found	not found	not found	two different endemicity context and co-infections allowed (S. haematobium only, or mixed), i.e. different protocols	S41	S41C1	1	1	0	none	none	0	N/A	N/A	1	none	0	N/A	0	N/A
X00411	not found	not found	not found	two different endemicity context and co-infections allowed (S. haematobium only, or mixed), i.e. different protocols	S41	S41C2	1	1	0	none	none	0	N/A	N/A	1	none	0	N/A	0	N/A
X00420	not found	not found	not found	N/A	S42	S42C1	1	1	0	none	none	1	drug comparison	regimen comparison + placebo	4	AM+PZQ low dose, PZQ low dose+Placebo, AM+PZQ high dose, PZQ high dose+Placebo	1	Random allocation of treatment regimens using a computer-generated random number list, performed by a senior scientist was independent of the treatment and laboratory testing	1	double
X00430	not found	not found	not found	N/A	S43	S43C1	1	1	0	none	none	1	drug comparison	placebo	6	PZQ+As; Placebo+As; PZQ+Placebo; Placebos; PZQ only; As only (and no placebo)	1	unclear	0	N/A
X00440	not found	not found	not found	N/A	S44	S44C1	1	1	0	none	none	0	N/A	N/A	1	none	0	N/A	0	N/A
X00460	NCT01054651	ClinicalTrials.gov	Open-label, Randomized Clinical Trial in Kenya to Determine the Effectiveness of Artesunate + Sulfamethoxypyrazine/Pyrimethamine vs. Praziquantel in the Treatment of S. Mansoni in Children	N/A	S46	S46C1	1	1	0	none	phase 3 trial	1	drug comparison	N/A	2	As+SMP treatment, or PZQ (control)	1	The randomisation sequence was computer generated in blocks of four by the study sponsor.	1	assessor-blinded
X00480	not found	not found	not found	N/A	S48	S48C1	1	1	0	none	none	0	N/A	N/A	1	none	0	N/A	0	N/A
X00500	not found	not found	not found	N/A	S50	S50C1	0	0	0	diagnostic approach	none	0	N/A	N/A	1	none	0	N/A	0	N/A
X00510	NCT00510159	ClinicalTrials.gov	Randomized Double Blind Clinical Trial in Mali, Comparing the Effectiveness of Artesunate + Sulfamethoxypyrazine/Pyrimethamine vs. Praziquantel in the Treatment of S. Haematobium in Children	N/A	S51	S51C1	1	1	0	none	phase 2-3 trial	1	drug comparison	placebo	2	As+SMP treatment, or PZQ (control); and placebo of other drug	1	The random allocation sequence was computer generated in Belgium.	1	double
X00550	not found	not found	not found	N/A	S55	S55C1	1	1	0	none	pilot efficacy study, before rolling out MDA/PCT at the national scale	0	N/A	N/A	1	none	0	N/A	0	N/A
X00560	not found	not found	not found	N/A	S56	S56C1	1	1	0	none	none	1	drug comparison	N/A	2	AS+SP treatment, or PZQ (control)	1	unclear	0	N/A
X00570	ISRCTN06498763	Controlled-Trials.com (BioMed Central)	Mefloquine, artesunate and mefloquine-artesunate in the treatment of Schistosoma mansoni and Schistosoma haematobium infections in Cote d�'Ivoire (MQAS-Schisto)	N/A	S57	S57C1	1	1	0	none	none	1	drug comparison	N/A	4	PZQ, MFQ, As, As+MFQ	1	Computer-generated randomisation code; except for 7 children included in PZQ treatment group	0	N/A
X00660	NCT01163877	ClinicalTrials.gov	Iron Absorption and Utilization in Adolescents Infected With Malaria Parasites, Hookworms or Schistosoma	N/A	S66	S66C1	1	0	0	immunological responses + nutrition	nested, exploratory study	0	N/A	N/A	1	none	0	N/A	0	N/A
X00860	not found	not found	not found	N/A	S86	S86C1	1	0	0	none	none	0	N/A	N/A	1	none	0	N/A	0	N/A
X00980	ISRCTN00393859	Controlled-Trials.com (BioMed Central)	Praziquantel, praziquantel plus mefloquine and praziquantel plus mefloquine-artesunate in the treatment of schistosomiasis (PZQMQ-Schisto)	N/A	S98	S98C1	1	1	0	none	phase 2 trial	1	drug comparison	N/A	3	PZQ; or MFQ and PZQ; or MFQ+As and PZQ	1	computer-generated randomization code	0	N/A
X01090	not found	not found	not found	N/A	S109	S109C1	0	0	0	diagnostic approach	none	0	N/A	N/A	1	none	0	N/A	0	N/A
X01180	not found	not found	not found	different age groups (infants vs. young school-aged children), with one cohort monitored for both efficacy and safety, and the other one for efficacy only, i.e. variable protocol	S118	S118C1	1	1	0	none	none	1	untreated controls	N/A	2	PZQ vs. untreated	0	N/A	0	N/A
X01181	not found	not found	not found	different age groups (infants vs. young school-aged children), with one cohort monitored for both efficacy and safety, and the other one for efficacy only, i.e. variable protocol	S118	S118C2	1	0	0	none	none	1	untreated controls	N/A	2	PZQ vs. untreated	0	N/A	0	N/A
X01190	not found	not found	not found	N/A	S119	S119C1	0	0	0	immunological responses	study within a larger cross-sectional survey comparing infection levels and immune responses in various age groups and neighbouring villages	0	N/A	N/A	1	none	0	N/A	0	N/A
X01370	not found	not found	not found	N/A	S137	S137C1	0	0	0	diagnostic approach	socio-economic factors affecting (re-)infection status	1	regimen comparison	N/A	2	single vs. double PZQ treatment	0	N/A	0	N/A
X01460	not found	not found	not found	two different endemicity contexts and different co-infections allowed (S. haematobium only, or mixed), i.e. different protocol	S146	S146C1	1	0	0	none	none	0	N/A	N/A	1	none	0	N/A	0	N/A
X01461	not found	not found	not found	two different endemicity contexts and different co-infections allowed (S. haematobium only, or mixed), i.e. different protocol	S146	S146C2	1	0	0	none	none	0	N/A	N/A	1	none	0	N/A	0	N/A
X01480	not found	not found	not found	two different endemicity contexts (S. haematobium only, or mixed), i.e. different protocol (at least for analysis) as all species considered in the study	S148	S148C1	1	0	0	none	malacological survey in parallel to clinical study	0	N/A	N/A	1	none	0	N/A	0	N/A
X01481	not found	not found	not found	two different endemicity contexts (S. haematobium only, or mixed), i.e. different protocol (at least for analysis) as all species considered in the study	S148	S148C2	1	0	0	none	malacological survey in parallel to clinical study	0	N/A	N/A	1	none	0	N/A	0	N/A
X01560	not found	not found	not found	N/A	S156	S156C1	1	1	0	none	none	1	dose comparison	N/A	2	PZQ 60 vs 40 mg/kg	1	unclear	0	N/A
X01620	not found	not found	not found	N/A	S162	S162C1	1	1	0	none	none	0	N/A	N/A	1	none	0	N/A	0	N/A
X01800	not found	not found	not found	two different endemicity contexts and associated co-infections (S. haematobium only, or mixed)	S180	S180C1	1	1	0	none	none	0	N/A	N/A	1	none	0	N/A	0	N/A
X01801	not found	not found	not found	two different endemicity contexts and associated co-infections (S. haematobium only, or mixed)	S180	S180C2	1	1	0	none	none	0	N/A	N/A	1	none	0	N/A	0	N/A
X02050	not found	not found	not found	N/A	S205	S205C1	0	0	0	immunological responses	none	1	untreated controls	other (endemic context)	4	PZQ vs. untreated; and, low vs. high prevalence area	0	N/A	0	N/A
X02220	not found	not found	not found	N/A	S222	S222C1	0	0	0	diagnostic approach	PZQ treatment was delivered as part of standard care	0	N/A	N/A	1	none	0	N/A	0	N/A
X02370	not found	not found	not found	N/A	S237	S237C1	0	0	0	immunological responses	none	1	delayed treatment	N/A	2	treated vs untreated (delayed treatment)	0	N/A	0	N/A
X02880	not found	not found	not found	two cohorts in different villages but same setting; different regimens delivered, i.e. different protocols	S288	S288C1	1	0	0	none	none	0	N/A	N/A	1	none	0	N/A	0	N/A
X02881	not found	not found	not found	two cohorts in different villages but same setting; different regimens delivered, i.e. different protocols	S288	S288C2	1	0	0	none	none	0	N/A	N/A	1	none	0	N/A	0	N/A
X03210	not found	not found	not found	N/A	S321	S321C1	1	0	0	none	lab. experiments (in vitro assay of Schistosoma sensitivity to PZQ)	0	N/A	N/A	1	none	0	N/A	0	N/A
X03430	NCT02144389	ClinicalTrials.gov	Arachidonic Acid Treatment Against Schistosomiasis Infection in Children	N/A	S343	S343C1	1	1	0	immunological responses + nutrition	none	1	drug comparison	placebo	3	PZQ+Placebo, ARA only, PZQ+ARA	1	computerised random selection	1	double
X03530	not found	not found	not found	N/A	S353	S353C1	0	0	0	diagnostic approach	none	0	N/A	N/A	1	none	0	N/A	0	N/A
X03770	not found	not found	not found	N/A	S377	S377C1	1	1	0	none	prevalence evolution over several years of MDA/PCT	0	N/A	N/A	1	none	0	N/A	0	N/A
X03900	not found	not found	not found	N/A	S390	S390C1	1	0	1	none	none	1	dose comparison	N/A	2	PZQ 60 vs. 40 mg/kg	0	N/A	0	N/A
X03920	not found	not found	not found	multi-centric study, involving three different countries	S392	S392C1	1	0	0	none	nested in phase 3 RCT	1	drug comparison	N/A	2	Moxidectin vs Ivermectin	1	unclear	0	N/A
X03921	not found	not found	not found	multi-centric study, involving three different countries	S392	S392C2	1	0	0	none	nested in phase 3 RCT	1	drug comparison	N/A	2	Moxidectin vs Ivermectin	1	unclear	0	N/A
X03922	not found	not found	not found	multi-centric study, involving three different countries	S392	S392C3	1	0	0	none	nested in phase 3 RCT	1	drug comparison	N/A	2	Moxidectin vs Ivermectin	1	unclear	0	N/A
X04050	not found	not found	not found	N/A	S405	S405C1	1	1	0	none	none	0	N/A	N/A	1	none	0	N/A	0	N/A
X04360	not found	not found	not found	N/A	S436	S436C1	0	0	0	nutrition	association between infections on nutrition status and effects of deworming on nutrition status	0	N/A	N/A	1	none	0	N/A	0	N/A
X04430	not found	not found	not found	N/A	S443	S443C1	0	0	0	diagnostic approach	linked to SIMI cohort	0	N/A	N/A	1	none	0	N/A	0	N/A
X04490	not found	not found	not found	N/A	S449	S449C1	1	0	0	none	co-infections and associated factors	0	N/A	N/A	1	none	0	N/A	0	N/A
X04810	not found	not found	not found	N/A	S481	S481C1	1	1	0	none	none	0	N/A	N/A	1	none	0	N/A	0	N/A
X05000	not found	not found	not found	N/A	S500	S500C1	1	1	0	none	co-infections	0	N/A	N/A	1	none	0	N/A	0	N/A
X05110	not found	not found	not found	different participants involved (mothers vs. infants): different age groups	S511	S511C1	1	0	0	none	Programme performance: impact of PCT/MDA on incidence/prevalence; assessment of diagnostic tests/drugs for other infections than schistosomiasis	0	N/A	N/A	1	none	0	N/A	0	N/A
X05111	not found	not found	not found	different participants involved (mothers vs. infants): different age groups	S511	S511C2	1	0	0	none	Programme performance: impact of PCT/MDA on incidence/prevalence; assessment of diagnostic tests/drugs for other infections than schistosomiasis	0	N/A	N/A	1	none	0	N/A	0	N/A
X05190	not found	not found	not found	N/A	S519	S519C1	1	1	0	none	none	0	N/A	N/A	1	none	0	N/A	0	N/A
X05240	NCT01050517	ClinicalTrials.gov	Gaps in Helminth Control: Safety and Efficacy of Drug Combinations Against Triple Infections	N/A	S524	S524C1	1	1	0	none	none	1	regimen comparison	N/A	6	2x5 in total (not all relevant): intervention (combined drug administration) vs. control (current NTD programme regimen), for each of 5 combinations of single or co-infections - among which only 3 are relevant here	1	unclear	1	single
X05490	not found	not found	not found	N/A	S549	S549C1	1	0	0	none	none	0	N/A	N/A	1	none	0	N/A	0	N/A
X05680	not found	not found	not found	N/A	S568	S568C1	1	1	0	none	none	0	N/A	N/A	1	none	0	N/A	0	N/A
X05740	not found	not found	not found	N/A	S574	S574C1	1	0	0	diagnostic approach	none	0	N/A	N/A	1	none	0	N/A	0	N/A
X06020	not found	not found	not found	N/A	S602	S602C1	0	0	0	diagnostic approach	none	0	N/A	N/A	1	none	0	N/A	0	N/A
X06160	NCT00231322	ClinicalTrials.gov	Influence of Transmission Season on Outcome of Treatment of Schistosoma Haematobium Infection in Mozambique	N/A	S616	S616C1	1	1	0	none	Control programme optimisation: variation of efficacy and safety of PZQ depend. season (low/high transmission) of drug delivery	1	other (endemic context)	N/A	2	treated in low vs. high transmission season	1	unclear	0	N/A
X06320	not found	not found	not found	N/A	S632	S632C1	0	0	0	immunological responses	interaction between anti-schistosomal treatment and anti-malarial vaccine immune response	1	untreated controls	N/A	2	treated vs untreated (refused treatment for religious grounds or absent on treatment day)	0	N/A	0	N/A
X06550	not found	not found	not found	N/A	S655	S655C1	0	0	0	none	assessment of anti-schistosomal drug impact on HIV viral load; co-infections	0	N/A	N/A	1	none	0	N/A	0	N/A
X06890	not found	not found	not found	N/A	S689	S689C1	1	0	0	none	none	0	N/A	N/A	1	none	0	N/A	0	N/A
X06990	not found	not found	not found	N/A	S699	S699C1	1	0	0	none	none	1	placebo	N/A	2	treatment or control	1	unclear	1	double
X07490	not found	not found	not found	N/A	S749	S749C1	0	0	0	nutrition	Pathophysiology: searching the post-treat. peak improvement of schistosomiasis-associated morbidity	0	N/A	N/A	1	none	0	N/A	0	N/A
X07580	not found	not found	not found	N/A	S758	S758C1	1	1	0	none	Control programme optimisation: feasibility/adaptation of MDA/PCT protocol for infants	0	N/A	N/A	1	none	0	N/A	0	N/A
X07720	not found	not found	not found	N/A	S772	S772C1	0	0	0	diagnostic approach	lab. experiments (eggs hatching and miracidia viability/resistance tests)	0	N/A	N/A	1	none	0	N/A	0	N/A
X08120	not found	not found	not found	N/A	S812	S812C1	0	0	0	immunological responses	none	1	drug comparison	untreated controls	3	PZQ, OXA, untreated (and uninfected at baseline) controls	1	unclear	0	N/A
X08200	not found	not found	not found	N/A	S820	S820C1	0	0	0	immunological responses	none	1	untreated controls	N/A	2	PZQ or untreated (and uninfected at baseline) controls	0	N/A	0	N/A
X08280	not found	not found	not found	N/A	S828	S828C1	1	0	0	none	very long term follow-up, with recurrent opportunities for treatment efficacy assess., as treat. was frequently repeated; behaviour and water contacts	0	N/A	N/A	1	none	0	N/A	0	N/A
X08430	not found	not found	not found	N/A	S843	S843C1	0	0	0	diagnostic approach	fluctuations of inflammatory proteins in stools, searching for biomarkers of infection	1	healthy controls	N/A	2	infected vs. healthy at baseline	0	N/A	0	N/A
X08620	not found	not found	not found	N/A	S862	S862C1	1	0	0	none	Programme performance: impact of PCT/MDA on incidence/prevalence; study drug delivered as part of national programme	0	N/A	N/A	1	none	0	N/A	0	N/A
X09310	not found	not found	not found	N/A	S931	S931C1	1	1	0	none	cost-effectiveness assessment (As vs. PZQ therapy)	0	N/A	N/A	1	none	0	N/A	0	N/A
X09350	not found	not found	not found	N/A	S935	S935C1	0	0	0	none	malacological survey in parallel to clinical study; behaviour and water contacts	0	N/A	N/A	1	none	0	N/A	0	N/A
X09720	not found	not found	not found	N/A	S972	S972C1	0	0	0	immunological responses	none	1	untreated controls	N/A	2	PZQ vs. untreated	0	N/A	0	N/A
X09880	not found	not found	not found	N/A	S988	S988C1	0	0	1	immunological responses	Pharmacology: dosage of unchanged PZQ	0	N/A	N/A	1	none	0	N/A	0	N/A
X10490	not found	not found	not found	N/A	S1049	S1049C1	0	0	0	none	evolution of long-term schistosomiasis-associated morbidity	0	N/A	N/A	1	none	0	N/A	0	N/A
X10530	not found	not found	not found	N/A	S1053	S1053C1	1	1	0	none	comparative study of area with long-term transmission and MDA/PCT vs. new focus of transmission	1	other (endemic context)	N/A	2	new vs. old focus of transmission	0	N/A	0	N/A
X10590	not found	not found	not found	six villages with two different methods for diagnosis, thus two different protocols	S1059	S1059C1	1	0	0	none	lab. experiments on snails and using different Schistosoma isolates	0	N/A	N/A	1	none	0	N/A	0	N/A
X10591	not found	not found	not found	six villages with two different methods for diagnosis, thus two different protocols	S1059	S1059C2	1	0	0	none	lab. experiments on snails and using different Schistosoma isolates	0	N/A	N/A	1	none	0	N/A	0	N/A
X10760	not found	not found	not found	N/A	S1076	S1076C1	1	0	0	none	none	0	N/A	N/A	1	none	0	N/A	0	N/A
X10840	not found	not found	not found	N/A	S1084	S1084C1	0	0	0	immunological responses	none	0	N/A	N/A	1	none	0	N/A	0	N/A
X10970	not found	not found	not found	N/A	S1097	S1097C1	0	0	0	immunological responses	none	0	N/A	N/A	1	none	0	N/A	0	N/A
X11090	not found	not found	not found	N/A	S1109	S1109C1	0	0	0	none	socio-economic factors affecting (re-)infection status	0	N/A	N/A	1	none	0	N/A	0	N/A
X11220	not found	not found	not found	N/A	S1122	S1122C1	0	0	0	immunological responses	none	1	drug comparison	N/A	3	PZQ, OXA, untreated controls	0	N/A	0	N/A
X11700	not found	not found	not found	N/A	S1170	S1170C1	0	0	0	immunological responses+ diagnostic approach	IgG avidity as a marker of infection status (acute, chronic, de novo)	0	N/A	N/A	1	none	0	N/A	0	N/A
