# Supplementary material for: The Schistosomiasis Clinical Trials Landscape: A Systematic Review of Antischistosomal Treatment Efficacy Studies and a Case for Sharing Individual Participant-Level Data (IPD)
Source: PLoS Negl Trop Dis. 2016 Jun 27;10(6):e0004784. doi: 10.1371/journal.pntd.0004784 (PMC4922574; doi:10.1371/journal.pntd.0004784)
Supplement: S1 Dataset — The datasets (CSV files) contain the complete information extracted from the eligible articles or conference papers. An associated dictionary provides a detailed description of each dataset and each variable it comports. The scripts written to run the data analysis (using R 3.1.3) are also available. (ZIP) [file pntd.0004784.s002.zip › sourceDatasets/sDB_2setting.csv]

			Where was the study conducted/cohort recruited?									When was the study conducted and reported?
X	A0_S	A0_C	B0_country	#siteLocation	B1_siteCat	B1_setting	B0_region	B0_income	B2_endem	B2_species1	B2_species2	B3_studyStart	B4_studyEnd	B5_reportDate	B5_reportMeans
X00010	S1	S1C1	South Africa	11 primary schools in Ugu North health District, KwaZulu-Natal	school	rural	Southern Africa	upper middle	2	haematobium	mansoni [rare]	unknown	unknown	15/12/2001	journal article
X00020	S2	S2C1	Brazil	University Hospital (outpatients), Universidade Federal de Minas Gerais (UFMG), Belo Horizonte	hospital/health-centre	urban	South America	upper middle	0*	mansoni	N/A	unknown	unknown	16/05/2003	journal article
X00170	S17	S17C1	Cote d'Ivoire	2 villages: Azaguie Makouguie (05.37 N, 04.09 W) and Azaguie M'Brome (05.39 N, 04.08 W)	other	rural	Western Africa	lower middle	2	haematobium	mansoni	15/06/2011	15/11/2011	6/12/2012	journal article
X00180	S18	S18C1	Uganda	health-centres or churches in 6 villages: Booma (1.48 N, 31.20 E), Kawebanda (1.48 N, 31.19 E), Nyamukuta (1.52 N, 31.23 E), Piida A (1.49 N, 31.19 E), Sonsio (1.52 N, 31.23 E), Tugombilli (1.49 N, 31.20 E)	other	rural	Eastern Africa	low	5	mansoni	N/A	3/6/2010	6/7/2010	30/05/2012	journal article
X00190	S19	S19C1	Egypt	El Zawrat village, Nile Delta (31.23 N, 30.27 E)	other	rural	Northern Africa	lower middle	1	mansoni	N/A	unknown	unknown	15/08/2005	journal article
X00200	S20	S20C1	Uganda	7 villages around Lake Albert, Buliisa District (2 sites), and Lake Victoria, Mayuge District (5 sites)	other	rural	Eastern Africa	low	3	mansoni	N/A	unknown	unknown	18/10/2012	journal article
X00210	S21	S21C1	Philippines	village(s) in province of Agusan del Sur, Mindanao Island	other	rural	South-Eastern Asia	lower middle	3	japonicum	N/A	15/08/2005	15/08/2006	14/06/2011	journal article
X00211	S21	S21C2	Mauritania	village(s) in Trarza region	other	rural	Western Africa	lower middle	5	mansoni	haematobium [partial data]	15/08/2005	15/12/2006	14/06/2011	journal article
X00212	S21	S21C3	Brazil	Municipality of Sao Lourenco da Mata, Pernambuco state	other	urban	South America	upper middle	4	mansoni	N/A	15/03/2006	15/12/2007	14/06/2011	journal article
X00213	S21	S21C4	Tanzania	village(s) in Mwanza region	other	rural	Eastern Africa	low	9	mansoni	haematobium [partial data]	15/08/2005	15/09/2005	14/06/2011	journal article
X00220	S22	S22C1	Cameroon	4 primary schools in Town of Loum (CEBEC-B, Public School Bonkeng, St Jean Marie Vianney 1 and 2)	school	semi-urban	Middle Africa	lower middle	4	haematobium	N/A	15/04/2002	15/06/2002	15/12/2004	journal article
X00230	S23	S23C1	Senegal	health-centres in 4 villages in Niakhar site	hospital/health-centre	rural	Western Africa	lower middle	8*	haematobium	N/A	15/11/2003	15/01/2004	12/6/2006	journal article
X00240	S24	S24C1	Sudan	Alhara Aloula health centre, New Halfa	hospital/health-centre	semi-urban	Northern Africa	lower middle	-9	mansoni	N/A	15/09/2006	15/12/2006	15/01/2008	journal article
X00250	S25	S25C1	Gabon	2 antenatal health-centres in Fougamou (Centre for Medical Research of Lambarene at the Albert Schweitzer Hospital, and Ngounie Medical Research Centre)	hospital/health-centre	rural	Middle Africa	upper middle	0	haematobium	N/A	15/09/2009	15/12/2011	21/11/2012	journal article
X00270	S27	S27C1	Gabon	3 villages: Bindo, Tsouke, and Nombakele, province of Moyen-Ogooue	other	rural	Middle Africa	upper middle	4	haematobium	mansoni [partial data, rare]	15/10/2000	2/2/2001	29/10/2001	journal article
X00280	S28	S28C1	Egypt	primary, preparatory and secondary schools in El-Gezira El-Shakra village, El-Saf district, Giza governorate	school	semi-urban	Northern Africa	lower middle	3	mansoni	haematobium [partial data, rare]	unknown	unknown	15/02/2005	journal article
X00281	S28	S28C2	Egypt	households in El-Gezira El-Shakra village, El-Saf district, Giza governorate	other	semi-urban	Northern Africa	lower middle	3	mansoni	haematobium [partial data, rare]	unknown	unknown	15/02/2005	journal article
X00340	S34	S34C1	Cote d'Ivoire	primary school in Grand Moutcho, district of Agboville (5.56 N, 4.13 W)	school	rural	Western Africa	lower middle	7	haematobium	N/A	15/03/2010	15/06/2010	21/12/2012	journal article
X00350	S35	S35C1	Senegal	2 primary schools in Lampsar and Makhana, delta of the Senegal River Basin	school	rural	Western Africa	lower middle	9	haematobium	N/A	15/04/2000	15/12/2000	15/04/2002	journal article
X00360	S36	S36C1	Ethiopia	primary school in Gorgora, Amhara	school	semi-urban	Eastern Africa	low	5	mansoni	N/A	15/02/2000	15/04/2000	15/07/2002	journal article
X00370	S37	S37C1	Uganda	antenatal hospital in Entebbe	hospital/health-centre	urban	Eastern Africa	low	1	mansoni	N/A	15/11/2003	15/11/2005	18/03/2009	journal article
X00400	S40	S40C1	Brazil	Chonin district, Governador Valadares, Minas Gerais	other	rural	South America	upper middle	2	mansoni	N/A	15/03/2002	15/09/2002	15/07/2010	journal article
X00410	S41	S41C1	Niger	2 villages: Diambala (14.31 N, 1.30 W) and Namarigoungou (14.37 N, 1.26 W)	other	rural	Western Africa	low	7	haematobium	mansoni	15/03/2007	15/06/2008	23/08/2012	journal article
X00411	S41	S41C2	Niger	3 villages: Falmado (12.51 N, 2.86 W), Libore (13.40 N, 2.19 W), Seberi (13.29 N, 2.86 W)	other	rural	Western Africa	low	9	haematobium	N/A	15/03/2007	15/06/2008	23/08/2012	journal article
X00420	S42	S42C1	China	4 hospitals (outpatients) in Dongting Lake region, Hunan province	hospital/health-centre	rural	Eastern Asia	upper middle	0*	japonicum	N/A	15/05/2003	15/12/2005	15/10/2008	journal article
X00430	S43	S43C1	Nigeria	4 nursery, primary and junior secondary schools in Adim village, Biase Local Government Area, Cross River State	school	rural	Western Africa	lower middle	3	haematobium	N/A	15/08/2005	15/06/2006	5/10/2008	journal article
X00440	S44	S44C1	Cote d'Ivoire	primary school in Taabo village	school	rural	Western Africa	lower middle	7	haematobium	N/A	15/11/2000	15/07/2001	15/01/2003	journal article
X00460	S46	S46C1	Kenya	5 primary schools in Lwanda Kotieno region, Rarieda district	school	rural	Eastern Africa	low	8	mansoni	N/A	15/10/2009	15/12/2009	10/9/2010	journal article
X00480	S48	S48C1	Cote d'Ivoire	Zouatta II village, district of Man	other	rural	Western Africa	lower middle	4	mansoni	N/A	15/05/2002	15/07/2002	15/01/2004	journal article
X00500	S50	S50C1	Cote d'Ivoire	2 primary schools in Douimbly and Zouatta II, district of Man	school	rural	Western Africa	lower middle	2	mansoni	N/A	15/04/2007	15/07/2007	25/11/2008	journal article
X00510	S51	S51C1	Mali	village in Djalakorodji	other	semi-urban	Western Africa	low	7	haematobium	N/A	15/08/2007	15/10/2007	5/10/2009	journal article
X00550	S55	S55C1	Zimbabwe	4 primary schools in Burma Valley, Eastern Highlands, Manicaland Province (3 sites), and Shamva District, Mashonaland Central Province (1 site)	school	rural	Eastern Africa	low	6	haematobium	mansoni	15/07/2004	15/04/2005	16/05/2008	journal article
X00560	S56	S56C1	Sudan	elementary schools in Alhara Alula, New Halfa	school	unclear	Northern Africa	lower middle	1	mansoni	N/A	15/09/2008	15/10/2008	3/3/2009	journal article
X00570	S57	S57C1	Cote d'Ivoire	Guessiguie village, district of Agboville	other	rural	Western Africa	lower middle	5	haematobium	mansoni	15/11/2008	15/12/2008	1/5/2010	journal article
X00660	S66	S66C1	Cote d'Ivoire	primary and secondary schools in Taabo region	school	rural	Western Africa	lower middle	-9	haematobium	mansoni	unknown	unknown	4/2/2015	journal article
X00860	S86	S86C1	Nigeria	primary and secondary schools in Akala and Imala Odo (Oyan), Abeokuta North Local Government area, Ogun State	school	unclear	Western Africa	lower middle	7	haematobium	N/A	15/07/2011	15/03/2012	1/9/2014	journal article
X00980	S98	S98C1	Cote d'Ivoire	school in Sahoua, Taabo district	school	rural	Western Africa	lower middle	5	haematobium	mansoni [absent]	15/11/2011	15/02/2012	17/07/2014	journal article
X01090	S109	S109C1	Angola	Bengo	unclear	unclear	Middle Africa	upper middle	6	haematobium	N/A	unknown	unknown	2/11/2014	conference
X01180	S118	S118C1	Zimbabwe	3 villages: Magaya, Chipinda and Chitate, Mashonaland Province (31.30 E, 17.45 S)	school	rural	Eastern Africa	low	3	haematobium	mansoni [absent]	unknown	unknown	17/05/2011	journal article
X01181	S118	S118C2	Zimbabwe	3 villages: Magaya, Chipinda and Chitate, Mashonaland Province (31.30 E, 17.45 S)	school	rural	Eastern Africa	low	3	haematobium	mansoni [absent]	unknown	unknown	17/05/2011	journal article
X01190	S119	S119C1	Zimbabwe	school in Magaya, Mashonaland Province (31.90 E, 17.63 S)	school	rural	Eastern Africa	low	6	haematobium	mansoni [absent]	unknown	unknown	6/5/2011	journal article
X01370	S137	S137C1	Uganda	Musoli village, Mayuge district, (Lake Victoria)	other	rural	Eastern Africa	low	8*	mansoni	N/A	unknown	unknown	15/05/2011	journal article
X01460	S146	S146C1	Senegal	2 villages: Nder and Temeye, Lac de Guier	other	rural	Western Africa	lower middle	9	haematobium	mansoni	15/04/2007	15/06/2008	26/09/2012	journal article
X01461	S146	S146C2	Senegal	Guia village, Senegal River Basin	other	rural	Western Africa	lower middle	9	haematobium	mansoni [absent]	15/05/2008	15/01/2010	26/09/2012	journal article
X01480	S148	S148C1	Cameroon	schools in Bessoum and Ouro Doukoudje, Lagdo area, North region	school	rural	Middle Africa	lower middle	9	haematobium	mansoni	15/10/2007	15/10/2008	20/06/2013	journal article
X01481	S148	S148C2	Cameroon	schools in Makenene, Centre region	school	semi-urban	Middle Africa	lower middle	4	mansoni	N/A	15/10/2007	15/10/2008	20/06/2013	journal article
X01560	S156	S156C1	Mauritania	Toungene village, Rosso department, Trarza region	other	rural	Western Africa	lower middle	3	haematobium	N/A	15/11/2006	15/11/2006	17/05/2013	journal article
X01620	S162	S162C1	Ethiopia	Dulshatalo village	other	rural	Eastern Africa	low	5	haematobium	N/A	15/10/2007	15/12/2007	30/09/2013	journal article
X01800	S180	S180C1	Niger	2 villages: Ndounga (13.21 N, 2.15 E) and Zamakoira (13.42 N, 1.43 E), Kollo department, Tillaberi region	other	rural	Western Africa	low	8	haematobium	mansoni [absent]	15/03/2010	15/05/2010	10/12/2012	journal article
X01801	S180	S180C2	Niger	Bonfeda (14.22 N, 12.43 E), Tillaberi region	other	rural	Western Africa	low	6	haematobium	mansoni	15/03/2010	15/05/2010	10/12/2012	journal article
X02050	S205	S205C1	Zimbabwe	2 villages: Magaya (17.37 S, 31.54 E) and Chitate, Mashonaland Province	other	rural	Eastern Africa	low	4	haematobium	mansoni	unknown	unknown	15/06/2012	journal article
X02220	S222	S222C1	Nigeria	6 villages: Apojola, Igbole, Lopokoredi, Akande, Sasa and Ogbere villages, in Odeda and Ijebu-East local government areas, Ogun state	other	rural	Western Africa	lower middle	4	haematobium	N/A	unknown	unknown	3/1/2012	journal article
X02370	S237	S237C1	Zimbabwe	2 villages: Magaya (17.37 S, 31.54 E); Chipinda (17.41 S, 31.56 E)	other	rural	Eastern Africa	low	4	haematobium	mansoni	unknown	unknown	8/11/2012	journal article
X02880	S288	S288C1	China	Xuguang village, Dantu District of Zhenjiang City, Jiangsu Province	other	rural	Eastern Asia	upper middle	0	japonicum	N/A	15/11/2007	15/02/2008	15/05/2012	journal article
X02881	S288	S288C2	China	Sanshan village, Jiangpu District of Nanjing City, Jiangsu Province	other	rural	Eastern Asia	upper middle	0	japonicum	N/A	15/11/2007	15/02/2008	15/05/2012	journal article
X03210	S321	S321C1	China	villages in 1 county of southwest Sichuan province	other	rural	Eastern Asia	upper middle	0	japonicum	N/A	15/11/2009	15/12/2009	15/07/2011	journal article
X03430	S343	S343C1	Egypt	6 schools in Motoubis area, Kafr El Sheikh Governorate	school	semi-urban	Northern Africa	lower middle	1	mansoni	N/A	15/01/2013	15/07/2013	26/01/2015	journal article
X03530	S353	S353C1	Brazil	Pedra Preta, Montes Claros, Minas Gerais	unclear	semi-urban	South America	upper middle	3	mansoni	N/A	unknown	unknown	15/04/2014	conference
X03770	S377	S377C1	Uganda	3 primary schools around Lake Victoria, Mayuge district	school	unclear	Eastern Africa	low	-9	mansoni	N/A	15/02/2013	15/03/2013	2/11/2014	conference
X03900	S390	S390C1	Uganda	villages around Lake Albert	other	unclear	Eastern Africa	low	-9	mansoni	N/A	unknown	unknown	2/11/2014	conference
X03920	S392	S392C1	Democratic Republic of the Congo	unknown	unclear	unclear	Middle Africa	low	1	mansoni	N/A	unknown	unknown	2/11/2014	conference
X03921	S392	S392C2	Ghana	unknown	unclear	unclear	Western Africa	lower middle	1	mansoni	N/A	unknown	unknown	2/11/2014	conference
X03922	S392	S392C3	Liberia	unknown	unclear	unclear	Western Africa	low	1	mansoni	N/A	unknown	unknown	2/11/2014	conference
X04050	S405	S405C1	Ethiopia	primary school in Senbete town	school	semi-urban	Eastern Africa	low	7	mansoni	N/A	15/03/2011	15/09/2011	14/09/2013	journal article
X04360	S436	S436C1	Ethiopia	Tikur Wuha Elementary School, Jiga district	school	rural	Eastern Africa	low	2	mansoni	N/A	15/02/2011	15/03/2011	29/01/2013	journal article
X04430	S443	S443C1	Uganda	2 villages around Lake Albert, Buliisa District	other	rural	Eastern Africa	low	6	mansoni	N/A	15/10/2012	15/11/2012	14/11/2013	journal article
X04490	S449	S449C1	Ethiopia	Kemise health centre, Kemise town	hospital/health-centre	semi-urban	Eastern Africa	low	1	mansoni	N/A	15/09/2009	15/11/2009	15/06/2013	journal article
X04810	S481	S481C1	Ethiopia	Shesha Kekele Elementary School, Wondo Genet	school	semi-urban	Eastern Africa	low	7	mansoni	N/A	15/04/2010	15/05/2010	28/03/2012	journal article
X05000	S500	S500C1	Cote d'Ivoire	9 primary schools in Biankouma	school	rural	Western Africa	lower middle	3	mansoni	N/A	15/11/2006	15/03/2007	15/04/2012	journal article
X05110	S511	S511C1	Uganda	4 villages: Nakalanga (0.19 N, 33.29 E),Walumbe (0.24 N, 33.21 E), Kayanja (0.11 N, 33.29 E) and Nakirimira (0.21 N, 33.22 E), Mayuge district (Lake Victoria)	other	rural	Eastern Africa	low	2	mansoni	N/A	15/01/2009	15/02/2010	20/10/2010	journal article
X05111	S511	S511C2	Uganda	4 villages: Nakalanga (0.19 N, 33.29 E),Walumbe (0.24 N, 33.21 E), Kayanja (0.11 N, 33.29 E) and Nakirimira (0.21 N, 33.22 E), Mayuge district (Lake Victoria)	other	rural	Eastern Africa	low	1	mansoni	N/A	15/01/2009	15/02/2010	20/10/2010	journal article
X05190	S519	S519C1	Egypt	15 villages in Beheira governorate	other	semi-urban	Northern Africa	lower middle	1	mansoni	N/A	unknown	unknown	15/04/2011	journal article
X05240	S524	S524C1	Uganda	9 primary schools in Kei sub-county, Yumbe District	school	rural	Eastern Africa	low	2	mansoni	N/A	15/10/2007	15/12/2007	25/02/2011	journal article
X05490	S549	S549C1	Egypt	El Rouse primary school, El Rouse village, Kafr El Sheikh Governorate, Nile Delta	school	rural	Northern Africa	lower middle	4	mansoni	N/A	unknown	unknown	16/11/2010	journal article
X05680	S568	S568C1	Nigeria	General Hospital (outpatients), Ogoja, Cross River State	hospital/health-centre	rural	Western Africa	lower middle	1	haematobium	N/A	15/05/2006	15/10/2006	15/06/2009	journal article
X05740	S574	S574C1	Tanzania	8 primary schools in Pemba island	school	unclear	Eastern Africa	low	1	haematobium	N/A	15/05/2007	15/07/2007	1/3/2010	journal article
X06020	S602	S602C1	Kenya	primary school in Jimba sub-location, Kaloleni division of Kilifi District, Coast Province	school	rural	Eastern Africa	low	9	haematobium	N/A	15/03/2005	15/04/2005	3/8/2009	journal article
X06160	S616	S616C1	Mozambique	4 primary schools in Matola (Machava J and Trevo schools) and Maputo (Costa do Sol and Triunfo schools)	school	semi-urban + urban	Eastern Africa	low	5	haematobium	N/A	15/03/2004	15/11/2004	2/6/2009	journal article
X06320	S632	S632C1	Zimbabwe	4 primary and secondary schools in Mashonaland East Province (31.30 E, 17.45 S)	school	rural	Eastern Africa	low	5	haematobium	mansoni [absent]	unknown	unknown	17/11/2008	journal article
X06550	S655	S655C1	Malawi	Kamuzu Central Hospital (outpatients), Lilongwe	hospital/health-centre	semi-urban	Eastern Africa	low	0	haematobium	mansoni	unknown	unknown	20/03/2007	journal article
X06890	S689	S689C1	China	11 villages: Biaoen and Changshan, Poyang County of Jiangxi Province; Nandi and Chehun, Hanshou County of Hunan Province; Gudi and Fanhu, Jiangling County of Hubei Province; Tanzhu and Sanguan, Dantu District of Jiangsu Province; Tanzhu and Sanguan, Dantu District of Jiangsu Province; Shujie, Gumudi and Duma, Weishan County of Yunnan Province	other	rural	Eastern Asia	upper middle	3	japonicum	N/A	15/11/2004	15/03/2005	2/9/2010	journal article
X06990	S699	S699C1	China	3 communities: Dongxie, Xixie, and Chuankuijia, in Zhaoyang village, Nanji Township, Xinjian County, Jiangxi Province	other	rural	Eastern Asia	upper middle	2	japonicum	N/A	25/06/2007	10/8/2007	15/06/2010	journal article
X07490	S749	S749C1	Philippines	3 villages: Macanip, Buri, and Pitogo, Leyte island	other	rural	South-Eastern Asia	lower middle	6	japonicum	N/A	15/10/2002	15/04/2003	15/01/2006	journal article
X07580	S758	S758C1	Uganda	4 villages around Lake Albert, Buliisa District and Lake Victoria, Mayuge District	other	rural	Eastern Africa	low	1	mansoni	N/A	15/01/2009	15/02/2009	15/06/2010	journal article
X07720	S772	S772C1	Uganda	3 primary schools: Bugoto Lake View (LV), Bwondha, and Musubi Church of God (CoG) schools, Mayuge	school	rural	Eastern Africa	low	2	mansoni	N/A	15/02/2005	15/08/2005	15/12/2010	journal article
X08120	S812	S812C1	Zimbabwe	school in Chiredzi	school	semi-urban	Eastern Africa	low	6	mansoni	haematobium	15/03/2002	15/09/2004	15/12/2009	journal article
X08200	S820	S820C1	Togo	11 primary schools in Sokode town surroundings, Tchaoudjo prefecture, central region	school	urban	Western Africa	low	4	haematobium	mansoni	unknown	unknown	24/04/2009	journal article
X08280	S828	S828C1	Kenya	1 community of workers in Kisumu, Lake Victoria shores	other	urban	Eastern Africa	low	-9	mansoni	haematobium [rare]	15/06/1995	15/12/2007	14/02/2009	journal article
X08430	S843	S843C1	Uganda	1 community of workers in Bugoigo, Lake Albert, Buliisa District	other	rural	Eastern Africa	low	8	mansoni	N/A	unknown	unknown	29/11/2007	journal article
X08620	S862	S862C1	Kenya	5 primary schools in Mwea Division of Kirinyaga District, Central Province	school	rural	Eastern Africa	low	4	mansoni	N/A	unknown	unknown	1/5/2007	journal article
X09310	S931	S931C1	Nigeria	primary school in Adim village, Biase Local Government Area, Cross River State	school	rural	Western Africa	lower middle	2	haematobium	N/A	15/10/2001	15/08/2002	15/07/2004	journal article
X09350	S935	S935C1	Niger	5 villages: Kollo-Kourteye, Kollo-Zarma, Kollo-Zongo, Ibba and Kollo-Peul villages, Seberi area	other	rural	Western Africa	low	6	haematobium	N/A	15/11/1999	15/09/2000	15/02/2004	journal article
X09720	S972	S972C1	Zimbabwe	school in Chiredzi	school	semi-urban	Eastern Africa	low	7	haematobium	mansoni	unknown	unknown	15/09/2002	journal article
X09880	S988	S988C1	Zimbabwe	pre-school centres in Madziwa area	other	rural	Eastern Africa	low	6	haematobium	mansoni [partial data]	unknown	unknown	25/08/2001	journal article
X10490	S1049	S1049C1	China	5 villages on Qingshan and Niangashan islands, Dongting Lake, Hunan Province	other	rural	Eastern Asia	upper middle	2	japonicum	N/A	15/03/1996	15/06/2001	15/07/2002	journal article
X10530	S1053	S1053C1	China	Nanti and Chefen villages in Hanshou County, and Taipingqiao and Xiangtang villages in Hetang District, Zhuzhou City; all 4 villages in Hunan Province, Dongting Lake region	other	rural	Eastern Asia	upper middle	1	japonicum	N/A	15/11/1999	15/04/2000	15/09/2001	journal article
X10590	S1059	S1059C1	China	4 villages: Nandi and Chehun in Hanshou County, Hunan Province, Dongting Lake; Chanshan and Biaoen in Baoyuan County, Jiangxi Province, Baoyuan Lake	other	rural	Eastern Asia	upper middle	1	japonicum	N/A	15/11/1999	15/03/2000	15/09/2001	journal article
X10591	S1059	S1059C2	China	2 villages: Gudi and Fanhu, Jiangling County, Hubei Province, Yangtze River	other	rural	Eastern Asia	upper middle	2	japonicum	N/A	15/11/1999	15/03/2000	15/09/2001	journal article
X10760	S1076	S1076C1	Egypt	5 villages: Kafr Hussein, Meet El-Bez, Menyat El-Mobashreen, Kafr El-Arab and Ezbet Eweis, in Zefta District, Garbha Governorate	other	rural	Northern Africa	lower middle	1	mansoni	N/A	unknown	unknown	18/03/2005	journal article
X10840	S1084	S1084C1	Uganda	community of workers in Bugoigo, Lake Albert, Buliisa District	other	rural	Eastern Africa	low	-9	mansoni	N/A	unknown	unknown	21/04/2004	journal article
X10970	S1097	S1097C1	Uganda	community of workers in Bugoigo, Lake Albert, Buliisa District	other	rural	Eastern Africa	low	-9	mansoni	N/A	unknown	unknown	15/07/2004	journal article
X11090	S1109	S1109C1	Cote d'Ivoire	primary schools in Agboville	school	rural	Western Africa	lower middle	1	mansoni	N/A	15/02/2001	15/06/2001	15/07/2004	journal article
X11220	S1122	S1122C1	Zimbabwe	school in Chiredzi	school	semi-urban	Eastern Africa	low	-9	mansoni	haematobium	unknown	unknown	24/02/2003	journal article
X11700	S1170	S1170C1	Egypt	Abis 4 village	other	semi-urban	Northern Africa	lower middle	2	mansoni	N/A	unknown	unknown	15/01/2002	journal article
