# Supplementary material for: The Schistosomiasis Clinical Trials Landscape: A Systematic Review of Antischistosomal Treatment Efficacy Studies and a Case for Sharing Individual Participant-Level Data (IPD)
Source: PLoS Negl Trop Dis. 2016 Jun 27;10(6):e0004784. doi: 10.1371/journal.pntd.0004784 (PMC4922574; doi:10.1371/journal.pntd.0004784)
Supplement: S1 Dataset — The datasets (CSV files) contain the complete information extracted from the eligible articles or conference papers. An associated dictionary provides a detailed description of each dataset and each variable it comports. The scripts written to run the data analysis (using R 3.1.3) are also available. (ZIP) [file pntd.0004784.s002.zip › sourceDatasets/sDB_3outcomes.csv]

			Standard analyses: urinary schistosomiasis			Standard analyses: intestinal schistosomiasis					Other tests for schistosomiasis, and other outcome measures?			Time(s) of outcome assessment?				How was the primary, drug efficacy endpoint expressed?
X	A0_S	A0_C	#urinaryStandard	C0_uSamp	C1_uRep	#intestinalStandard	C0_iSamp	C1_iRep	C3_iTech1	C3_iTech2	C4_testClinic	C4_testLab	C5_otherAssays	D1_T1	D1_T2	D1_T3	D1_Tlast	D3_CR	D4_ERR	D4_intens	D5_mean	#endpointComment
X00010	S1	S1C1	1 sample (?), 1 repeat, filtration of aliquot for semi-quantification of ova excretion as light, moderate or heavy	1	1	1 sample (?), 2 repeats, semi-quantification of ova excretion as light, moderate or heavy, technique not detailed (10% formalin fixation)	1	2	concentration (formaldehyde)	N/A	none	none	none	14.00	112.00	none	none	1	0	0	N/A	none
X00020	S2	S2C1	none	N/A	N/A	1 sample (?), 2 repeats with each approached, quantitative Kato-Katz method and Kato thick smears (with no difference found between the 2 approaches, thus the 4 counts were pooled into 1 average); total sediment, semi-quantitative sedimentation method by Hoffman, Pons & Janer	1	4	Kato-Katz method + Kato thick smears	other	biopsy	none	none	15.00	30.00	60.00	180.00	1	0	1	N/A	Additional time-points: at 90, 120 and 150 days. NB: No ERR was calculated, but the range, (arithmetic) mean and median of egg count were compared before and after treatment + cure confirmed by absence of viable eggs in oogram.
X00170	S17	S17C1	1 sample (but aiming for 2) collected at any time during the day, 1 repeat, egg quantification in 10 mL filtration	1	1	at least 1 sufficiently large sample (but aiming for 2) collected at any time during the day, 2 repeats, Kato-Katz thick smears (41.7 mg)	1	2	Kato-Katz thick smears (41.7 mg)	N/A	Circulating Antigen: Cathodic (urine?)	none	none	21.00	none	none	none	1	1	1	geometric	none
X00180	S18	S18C1	none	N/A	N/A	1 stool, 2 repeats, Kato-Katz thick smears (41.7 mg)	1	2	Kato-Katz thick smears (41.7 mg)	N/A	none	none	none	21.00	none	none	none	1	1	1	arithmetic	none
X00190	S19	S19C1	none	N/A	N/A	2 samples (consecutive days), 2 repeats, Kato slides (41.7 mg)	2	2	Kato slides (41.7 mg)	N/A	none	none	none	21.00	49.00	77.00	none	1	1	1	geometric	Limits: T3 applicable only to 43 individuals (from either arm) still infected and retreated at T2 (7 weeks post-initial treatment).
X00200	S20	S20C1	none	N/A	N/A	2 samples, 2 repeats, Kato-Katz thick smears (41.7 mg)	2	2	Kato-Katz thick smears (41.7 mg)	N/A	Circulating Antigen: Cathodic (urine)	none	none	24.50	none	none	none	1	1	1	both	NB: Different CRs, computed from results obtained with each diagnostic approach.
X00210	S21	S21C1	none	N/A	N/A	2 samples, 2 repeats, Kato-Katz technique	2	2	Kato-Katz method	N/A	none	none	none	21.00	180.00	360.00	none	1	1	1	geometric	none
X00211	S21	S21C2	not detailed, but must have been performed, as prevalence data among screened participants is reported	N/A	N/A	2 samples, 2 repeats, Kato-Katz technique	2	2	Kato-Katz method	N/A	none	none	none	21.00	180.00	360.00	none	1	1	1	geometric	none
X00212	S21	S21C3	none	N/A	N/A	2 samples, 2 repeats, Kato-Katz technique	2	2	Kato-Katz method	N/A	none	none	none	21.00	180.00	360.00	none	1	1	1	geometric	none
X00213	S21	S21C4	not detailed, but must have been performed, as prevalence data among screened participants is reported	N/A	N/A	2 samples, 2 repeats, Kato-Katz technique	2	2	Kato-Katz method	N/A	none	none	none	21.00	180.00	360.00	none	1	1	1	geometric	none
X00220	S22	S22C1	2 samples (collected between 11AM and 1PM?), 1 repeat, egg quantification in 10 mL filtration	2	1	none	N/A	N/A	N/A	N/A	none	none	none	21.00	42.00	63.00	none	1	1	1	geometric	none
X00230	S23	S23C1	at least 2 samples (aimed for 3, collected in the morning), 1 repeat (whole micturition examined), egg quantification in whole volume filtration (then expressed as eggs per 10 mL)	2	1	none	N/A	N/A	N/A	N/A	none	none	none	28.00	none	none	none	1	1	1	geometric	none
X00240	S24	S24C1	none	N/A	N/A	1 sample at baseline, 2 samples at follow-up, 1 repeat (?), modified Kato-Katz smears	2	1	Kato-Katz smears (modified)	N/A	none	none	none	28.00	none	none	none	1	1	1	geometric	NB: range and (geometric) mean of eggs count before and after treatment (rather than ERR sensu stricto)
X00250	S25	S25C1	at least 2 samples (and at least 3 to confirm cure), 1 repeat (?), egg quantification in 10 mL filtration	2	1	none	N/A	N/A	N/A	N/A	dipsticks: haematuria	none	none	28.00	70.00	none	none	1	1	1	unclear	NB: not clear how ERR was derived for the population level (ERR as arithmetic mean at the individual level), median and range are reported rather than means.
X00270	S27	S27C1	2 samples (at both baseline and follow-up, but inclusion in study based on first sample only), 1 repeat, egg quantification in 10 mL filtration	2	1	not detailed, but must have been performed, as prevalence data among screened participants is reported	not found	not found	unknown	N/A	reagent strips: haematuria, leukocyturia, proteinuria	none	Hb concentration	56.00	none	none	none	1	1	1	geometric	none
X00280	S28	S28C1	none	N/A	N/A	1 (at baseline) or 3 (at follow-up) samples (not necessarily consecutive days), 4 repeats, Kato-Katz thick smears (41.7 mg)	3	4	Kato-Katz thick smears (41.7 mg)	N/A	biopsy	none	none	28.00	none	none	none	1	1	1	geometric	none
X00281	S28	S28C2	none	N/A	N/A	1 (at baseline) or 3 (at follow-up) samples (not necessarily consecutive days), 4 repeats, Kato-Katz thick smears (41.7 mg)	3	4	Kato-Katz thick smears (41.7 mg)	N/A	biopsy	none	none	38.50	none	none	none	1	1	1	geometric	none
X00340	S34	S34C1	2 samples (at baseline, collected between 10AM and 2PM, and then actually only 1, at very frequent time-points), 1 repeat, egg quantification in 10 mL filtration	1	1	none	N/A	N/A	N/A	N/A	reagent strips: haematuria, leukocyturia, proteinuria	none	none	14.00	56.00	63.00	none	1	1	1	both	Additional time-points (numerous): collection of samples on each school day over the first 2 weeks (i.e. 8 points); then 2 samples per week over the 6 subsequent weeks (i.e. 12 more points); and then 1 sample in the final week (i.e. 1 more point).
X00350	S35	S35C1	2 samples (on consecutive days, around midday), 1 repeat, egg quantification in 10 mL filtration	2	1	none	N/A	N/A	N/A	N/A	none	none	none	35.00	84.00	168.00	none	1	1	1	geometric	none
X00360	S36	S36C1	none	N/A	N/A	1 sample, 1 repeat, Kato thick smear method (25 mg)	1	1	Kato thick smears (25 mg)	N/A	none	none	none	42.00	none	none	none	1	1	1	unclear	none
X00370	S37	S37C1	none	N/A	N/A	1 sample, 2 repeats, Kato-Katz thick smears	1	2	Kato-Katz thick smears	N/A	none	none	other serology/immunology assays	42.00	222.00	264.00	none	1	0	1	N/A	Limits: Exact time of 2nd and 3rd follow-up varies between participants, as Day 0 could be anytime in the 2nd or 3rd trimester of pregnancy (i.e. at most 6 months before delivery), and follow-up times are then calculated from moment of delivery. NB: no ERR, but reduction in infection intensity before and after reported.
X00400	S40	S40C1	none	N/A	N/A	2 samples, 2 repeats, quantitative Kato-Katz method	2	2	Kato-Katz method	N/A	ultrasonography	none	none	30.00	90.00	180.00	none	1	0	0	N/A	none
X00410	S41	S41C1	3 samples (collected between 10.30AM and 2PM, on consecutive days), 1 repeat, egg quantification in 10 mL filtration	3	1	3 samples (on consecutive days), 1 repeat, Kato-Katz thick smears (41.7 mg)	3	1	Kato-Katz thick smears (41.7 mg)	N/A	visual aspect of urine (self-reported)	none	none	42.00	180.00	360.00	none	1	1	1	geometric	none
X00411	S41	S41C2	3 samples (collected between 10.30AM and 2PM, on consecutive days), 1 repeat, egg quantification in 10 mL filtration	3	1	none	N/A	N/A	N/A	N/A	visual aspect of urine (self-reported)	none	none	42.00	180.00	360.00	none	1	1	1	geometric	none
X00420	S42	S42C1	none	N/A	N/A	2 samples, 3 repeats, Kato-Katz thick smear (50 mg) + miracidial hatching test	2	3	Kato-Katz thick smears (50 mg)	hatching test	routine tests (unclear) on urine	ELISA: soluble egg Ag (blood)	Hb concentration + other blood analyses	10.00	20.00	45.00	none	1	0	0	N/A	none
X00430	S43	S43C1	2 samples (collected between 12AM and 2PM on consecutive days), 1 repeat, egg quantification in 10 mL filtration	2	1	none	N/A	N/A	N/A	N/A	dipsticks: haematuria, proteinuria	none	none	59.00	none	none	none	1	1	1	unclear	none
X00440	S44	S44C1	at least 3 and up to 4 (only up to 3 at third assessment) samples (collected between 10AM and 12AM), 1 repeat, egg quantification in 10 mL filtration	3	1	none	N/A	N/A	N/A	N/A	reagent strips: haematuria, leukocyturia, proteinuria	none	none	49.00	77.00	none	none	1	1	1	geometric	Limits: T2 applicable only to those 20 individuals who showed treatment failure and were re-treated (3rd dose) at T1.
X00460	S46	S46C1	none	N/A	N/A	1 sample (second 1 after enrolment to confirm infection status), 2 repeats, Kato-Katz thick smears (41.7 mg)	1	2	Kato-Katz thick smears (41.7 mg)	N/A	visual aspect of stool	none	Hb concentration + other blood analyses	28.00	none	none	none	1	1	1	geometric	none
X00480	S48	S48C1	none	N/A	N/A	up to 3 (participants with at least 2 considered in analyses) samples (collected in the morning), 1 repeat, Kato-Katz thick smears (42 mg, plastic template); 1-2 g preserved in 10 mL sodium acetate-acetic acid-formalin (SAF)	2	1	Kato-Katz thick smears (42 mg)	concentration (formaldehyde)	reagent strips (unclear)	metabolomics (urine)	none	42.00	none	none	none	1	1	1	geometric	none
X00500	S50	S50C1	none	N/A	N/A	2 samples (at baseline, then multiple time-points; collected between 8AM and 9AM; some children submitting only one baseline sample were also included), 2 repeats, Kato-Katz thick smears (41.7 mg)	1	2	Kato-Katz thick smears (41.7 mg)	N/A	none	none	none	3.00	23.00	44.00	none	1	1	1	geometric	Additional time-points: 1 stool collected each day over the first 3 days, and regularly afterwards.
X00510	S51	S51C1	2 samples (collected between 10AM and 2PM, and children were asked to run 3 laps before donating their samples), 2 repeats, egg quantification in 10 mL filtration	2	2	none	N/A	N/A	N/A	N/A	reagent strips: haematuria	none	Hb concentration + other blood analyses	28.00	none	none	none	1	1	1	geometric	NB: eggs found in urine at follow-up were also assessed for viability, and children excreting eggs that all proved non-viable were diagnosed as non-infected (cured).
X00550	S55	S55C1	3 samples (collected between 10AM and 2PM), 1 repeat, egg quantification in 10 mL filtration	3	1	2 samples, 1 repeat, Kato-Katz method and formol ether concentration technique (only at baseline)	2	1	Kato-Katz method	concentration (formaldehyde)	none	none	none	42.00	180.00	360.00	none	1	1	1	geometric	Limits: T2 applicable only to those 72 individuals who showed treatment failure and were re-treated (2nd dose) at T1. Then, T3 applicable only to those 22 individuals who showed treatment failure and were re-treated (3rd dose) at T2.
X00560	S56	S56C1	none	N/A	N/A	2 samples, 2 repeats, Kato-Katz technique	2	2	Kato-Katz method	N/A	none	none	none	28.00	none	none	none	1	1	1	geometric	none
X00570	S57	S57C1	2 samples (collected between 10AM and 2PM), 1 repeat, egg quantification in 10 mL filtration	2	1	1 sample, 2 repeats, Kato-Katz thick smears (41.7 mg); 1-2 g stool preserved in sodium acetate-acetic acid-formalin and processed with an ether-concentration method	1	2	Kato-Katz thick smears (41.7 mg)	concentration (formaldehyde)	reagent strips: haematuria, leukocyturia, proteinuria	none	none	26.00	none	none	none	1	1	1	geometric	none
X00660	S66	S66C1	1 sample (?), 1 repeat, filtration method	1	1	1 sample (?), 2 repeats, Kato-Katz thick smears	1	2	Kato-Katz thick smears	N/A	none	none	Hb concentration + other serology/immunology assays + other blood analyses	14.00	none	none	none	0	0	1	N/A	Limits: follow-up occurred at additional time-points (before and after treatment), but for collection of samples that are not relevant to assessment of Schistosoma infection status/parameters. NB: no ERR was calculated, but the median intensity of infection was compared before and after treatment.
X00860	S86	S86C1	1 sample for positives, and 3 samples to make sure negative were truly so (produced between 10AM and 2PM, collected on the same day), 10 mL filtration method	1	1	none	N/A	N/A	N/A	N/A	reagent strips: haematuria	none	Hb concentration + other blood analyses	28.00	56.00	84.00	none	1	1	1	geometric	none
X00980	S98	S98C1	2 samples (collected between 10AM and 2PM), 10 mL filtration method	2	1	1 sample, 2 repeats, Kato-Katz thick smears (41.7 mg) and approximately 2 g of stool was preserved in sodium acetate-acetic acid-formalin (SAF), and processed with an ether-concentration method	1	2	Kato-Katz thick smears (41.7 mg)	concentration (formaldehyde)	reagent strips: haematuria	none	Hb concentration	21.00	78.00	none	none	1	1	1	both	none
X01090	S109	S109C1	egg microscopy analysis	1	1	none	N/A	N/A	N/A	N/A	reagent strips: haematuria	none	none	30.00	180.00	none	none	0	0	0	N/A	none
X01180	S118	S118C1	aim for 3 samples but 2 tolerated (consecutive days, possibly collected overnight for young infants), urine filtration	2	1	aim for 3 samples but 2 tolerated (consecutive days, possibly collected overnight for young infants), Kato-Katz technique	2	1	Kato-Katz method	concentration (formaldehyde)	none	none	none	42.00	none	none	none	1	1	1	arithmetic	none
X01181	S118	S118C2	aim for 3 samples but 2 tolerated (consecutive days), urine filtration	2	1	aim for 3 samples but 2 tolerated (consecutive days), Kato-Katz technique	2	1	Kato-Katz method	concentration (formaldehyde)	none	none	none	42.00	none	none	none	1	1	1	arithmetic	none
X01190	S119	S119C1	aim for 3 samples but 2 tolerated (consecutive days), urine filtration standard method by Mott	2	1	aim for 3 samples but 2 tolerated (consecutive days), Kato-Katz technique	2	1	Kato-Katz method	concentration (formaldehyde)	none	none	other serology/immunology assays	42.00	180.00	none	none	0	0	0	N/A	none
X01370	S137	S137C1	none	N/A	N/A	3 samples (consecutive days), 2 repeats, Kato-Katz thick smears	3	3	Kato-Katz thick smears	N/A	Circulating Antigen: Cathodic (urine)	Nuclear Magnetic Resonance (urine)	none	1.00	14.00	15.00	56.00	0	0	0	N/A	Limits: Contrary to most trials, only collection of urine samples for POC-CCA diagnosis happened in this study (no egg count on stool) at follow-up.
X01460	S146	S146C1	3 samples (consecutive days, collected between 10AM and 12AM), 10 mL standard urine filtration method	3	1	3 samples (consecutive days, collected between 10AM and 12AM), duplicate Kato-Katz thick smears	3	2	Kato-Katz thick smears	N/A	visual aspect of urine	none	none	42.00	180.00	222.00	360.00	1	1	1	arithmetic	none
X01461	S146	S146C2	3 samples (consecutive days, collected between 10AM and 12AM), 10 mL standard urine filtration method	3	1	3 samples (consecutive days, collected between 10AM and 12AM), duplicate Kato-Katz thick smears	3	2	Kato-Katz thick smears	N/A	visual aspect of urine	none	none	42.00	180.00	222.00	360.00	1	1	1	arithmetic	none
X01480	S148	S148C1	2 samples (consecutive days, collected between 11AM and 2PM), 1 repeat, 10 mL urine filtration	2	1	2 samples (consecutive days, collected between 11AM and 2PM), 2 repeats, Kato-Katz thick smears (41.7 mg)	2	2	Kato-Katz thick smears (41.7 mg)	N/A	none	none	none	42.00	180.00	360.00	none	1	1	1	geometric	none
X01481	S148	S148C2	2 samples (consecutive days, collected between 11AM and 2PM), 1 repeat, 10 mL urine filtration; not clear if performed or not, but likely not as species not present in this town�	N/A	N/A	2 samples (consecutive days, collected between 11AM and 2PM), 2 repeats, Kato-Katz thick smears (41.7 mg)	2	2	Kato-Katz thick smears (41.7 mg)	N/A	none	none	none	42.00	180.00	360.00	none	1	1	1	geometric	none
X01560	S156	S156C1	1 sample at baseline (?) and 2 at follow-up (collected between 10AM and 2PM, consecutive days), 10 mL urine filtration	2	1	none	N/A	N/A	N/A	N/A	none	none	none	21.00	none	none	none	1	0	1	N/A	none
X01620	S162	S162C1	1 sample (?) (collected between 10AM and 2PM), filtration technique by Montresor	1	1	none	N/A	N/A	N/A	N/A	dipsticks: haematuria, proteinuria	none	none	49.00	none	none	none	1	1	1	geometric	none
X01800	S180	S180C1	3 samples (collected between 10.30AM and 2PM, on consecutive days), 1 repeat, egg quantification in 10 mL filtration	3	1	3 samples, 1 repeat, Kato-Katz thick smears (41.7 mg)	3	1	Kato-Katz thick smears (41.7 mg)	N/A	none	none	none	21.00	42.00	none	none	1	1	1	geometric	none
X01801	S180	S180C2	3 samples (collected between 10.30AM and 2PM, on consecutive days), 1 repeat, egg quantification in 10 mL filtration	3	1	3 samples, 1 repeat, Kato-Katz thick smears (41.7 mg)	3	1	Kato-Katz thick smears (41.7 mg)	N/A	none	none	none	21.00	42.00	none	none	1	1	1	geometric	none
X02050	S205	S205C1	aim for 3 samples but 2 tolerated (consecutive days), urine filtration	2	1	aim for 3 samples but 2 tolerated (consecutive days), Kato-Katz technique	2	1	Kato-Katz method	N/A	none	none	other serology/immunology assays	42.00	none	none	none	0	0	0	N/A	none
X02220	S222	S222C1	1 sample (collected between 10AM and 2PM), filter papers exposed to urine for egg detection, semi-quantification	1	1	none	N/A	N/A	N/A	N/A	reagent strips: haematuria	PCR: Schistosoma DNA (urine)	none	14.00	none	none	none	1	0	0	N/A	Limits: Considered positive at baseline if either presence of parasites eggs and/or DNA in the urine
X02370	S237	S237C1	aim for 3 samples but 2 only considered in analysis (consecutive days), 1 repeat, standard technique	2	1	aim for 3 samples but 2 only considered in analysis (consecutive days), 1 repeat, standard technique	2	1	Katz thick smears	N/A	dipsticks: haematuria	none	other serology/immunology assays	42.00	none	none	none	0	0	0	N/A	none
X02880	S288	S288C1	none	N/A	N/A	miracidium hatching test, and egg count in total stool	1	1	hatching test	N/A	none	none	none	42.00	none	none	none	1	0	0	N/A	none
X02881	S288	S288C2	none	N/A	N/A	miracidium hatching test, and egg count in total stool	1	1	hatching test	N/A	none	none	none	42.00	none	none	none	1	0	0	N/A	none
X03210	S321	S321C1	none	N/A	N/A	miracidial hatch test, followed by 3 repeats of Kato-Katz thick smears (41.7 mg) for positive individuals (and at baseline only?)	1	3	Kato-Katz thick smears (41.7 mg)	hatching test	none	none	none	14.00	none	none	none	1	0	0	N/A	none
X03430	S343	S343C1	none	N/A	N/A	3 samples (consecutive days), 2 repeats, Kato-Katz method or Kato slides (43.7 mg) - inconsistency between main text and figure legend�	3	2	Kato-Katz method	Kato thick smears (43.7 mg)	none	none	other serology/immunology assays + other blood analyses	42.00	62.00	none	none	1	1	1	geometric	none
X03530	S353	S353C1	none	N/A	N/A	4 samples, 3 repeats, Kato-Katz method and commercial TF-test (at baseline only?)	4	3	Kato-Katz method	N/A	none	PCR-ELISA (stool?)	none	30.00	90.00	180.00	none	1	0	0	N/A	NB: Different CRs, computed from results obtained with each diagnostic approach.
X03770	S377	S377C1	none	N/A	N/A	hatching test and quantitative method	1	1	hatching test	N/A	none	none	none	7.00	28.00	none	none	0	0	0	N/A	none
X03900	S390	S390C1	none	N/A	N/A	egg count in stools	1	1	unknown	N/A	Circulating Antigen: Cathodic (urine)	none	other blood analyses (pharmacology)	24.00	none	none	none	0	1	1	unclear	Additional time-points: Collection of blood for PK at regular intervals in the first 24h. Limits: Considered positive at baseline if either presence of parasites eggs and/or Ag in the urine.
X03920	S392	S392C1	none	N/A	N/A	1 sample, 1 repeat (?), Kato-Katz test	1	1	Kato-Katz method	N/A	none	none	none	30.00	none	none	none	1	1	1	arithmetic	none
X03921	S392	S392C2	none	N/A	N/A	1 sample, 1 repeat (?), Kato-Katz test	1	1	Kato-Katz method	N/A	none	none	none	30.00	none	none	none	1	1	1	arithmetic	none
X03922	S392	S392C3	none	N/A	N/A	1 sample, 1 repeat (?), Kato-Katz test	1	1	Kato-Katz method	N/A	none	none	none	30.00	none	none	none	1	1	1	arithmetic	none
X04050	S405	S405C1	none	N/A	N/A	quantitative Kato-Katz thick smears (41.7 mg) and qualitative Formol-Ether Concentration	1	1	Kato-Katz thick smears (41.7 mg)	concentration (formaldehyde)	none	none	none	28.00	none	none	none	1	1	1	geometric	none
X04360	S436	S436C1	none	N/A	N/A	1 sample, 2 repeats, Kato-Katz technique and concentration technique	1	2	Kato-Katz method	concentration	none	none	none	28.00	none	none	none	1	0	1	N/A	Other outcome measure: anthropometric characteristics
X04430	S443	S443C1	none	N/A	N/A	2 samples (consecutive days), 2 repeats, thick Kato-Katz technique	2	2	Kato-Katz method	N/A	Circulating Antigen: Cathodic (urine) + other POC (stool)	none	Hb concentration	24.00	none	none	none	0	0	1	N/A	NB: No ERR was calculated, but the (arithmetic and geometric) mean of eggs count was compared before and after treatment
X04490	S449	S449C1	none	N/A	N/A	3 samples (on consecutive days), 2 repeats, standard Kato-Katz technique	3	2	Kato-Katz method	N/A	none	none	none	28.00	none	none	none	1	1	1	geometric	none
X04810	S481	S481C1	none	N/A	N/A	1 repeat, Kato-Katz technique (41.7 mg)	1	1	Kato-Katz thick smears (41.7 mg)	N/A	none	none	none	28.00	none	none	none	1	1	1	geometric	none
X05000	S500	S500C1	none	N/A	N/A	4 samples or 1 (?) (collected between 7.30AM and 8.30AM), 1 repeat (?), direct examination in physiological water, simplified Ritchie enrichment method and qualitative Kato technique	1	1	Kato technique (qualitative)	other	none	none	none	14.00	30.00	90.00	none	1	0	0	N/A	Additional time-points: Samples also collected at Day 7 to assess ALB efficacy against STHs.
X05110	S511	S511C1	none	N/A	N/A	2 samples (only 1 for the latest follow-up, 1 year after treatment), duplicate Kato-Katz smears	2	2	Kato-Katz thick smears	N/A	none	none	other serology/immunology assays	21.00	365.00	none	none	1	0	0	N/A	none
X05111	S511	S511C2	none	N/A	N/A	2 samples (only 1 for the latest follow-up, 1 year after treatment), duplicate Kato-Katz smears	2	2	Kato-Katz thick smears	N/A	none	none	other serology/immunology assays	21.00	365.00	none	none	1	0	0	N/A	none
X05190	S519	S519C1	none	N/A	N/A	1 sample, 3 repeats, Kato-Katz thick smears (41.7 mg)	1	3	Kato-Katz thick smears (41.7 mg)	N/A	none	none	other blood analyses	7.00	14.00	21.00	56.00	1	1	1	geometric	none
X05240	S524	S524C1	none	N/A	N/A	2 samples (consecutive days), 2 repeats, Kato-Katz technique (41.7 mg)	2	2	Kato-Katz thick smears (41.7 mg)	N/A	none	none	other blood analyses	35.00	none	none	none	1	1	1	unclear	none
X05490	S549	S549C1	none	N/A	N/A	1 sample (2 at baseline), 2 repeats, Kato slides (Peters et al., 1980)	1	2	Kato technique	N/A	none	none	none	28.00	56.00	none	none	1	1	1	geometric	none
X05680	S568	S568C1	1 sample (collected between 12AM and 2PM), 1 repeat, 10 mL filtration	1	1	none	N/A	N/A	N/A	N/A	none	none	none	14.00	none	none	none	1	1	1	unclear	none
X05740	S574	S574C1	1 sample, 2 repeats, 10 mL urine filtration	1	2	none	N/A	N/A	N/A	N/A	reagent strips: haematuria	none	none	21.00	35.00	49.00	none	1	0	0	N/A	NB: cured if no viable egg in urine (viability systematically tested if ova detected, looking for resistant parasites)
X06020	S602	S602C1	1 sample (repeatedly, every second day, collected between 10AM and 2PM), 2 repeats, 10 mL filtration. Semi-quantitative, as count was capped at 1000 and then recorded as 1000+ regardless of exact number.	1	2	none	N/A	N/A	N/A	N/A	none	ELISA: soluble egg Ag (urine)	none	33.00	none	none	none	0	0	1	N/A	Additional time-points (numerous): every second day - the number of participants followed-up recorded here corresponds to participants with full dataset. NB: No ERR was calculated, but the (geometric) mean of eggs count was compared before and after treatment
X06160	S616	S616C1	3 samples (collected over a 5-day period and between 10AM and 2PM), 1 repeat, 10 mL filtration	3	1	none	N/A	N/A	N/A	N/A	none	none	none	60.00	none	none	none	1	1	1	geometric	none
X06320	S632	S632C1	2 to 3 samples (over 3 consecutive days), 1 repeat	2	1	2 to 3 samples (over 3 consecutive days), 2 repeats, Kato-Katz slides	2	2	Kato-Katz thick smears	N/A	none	none	other serology/immunology assays	42.00	none	none	none	0	0	0	N/A	none
X06550	S655	S655C1	1 sample (?), centrifugation and sediment examination	1	1	1 sample (?), 2 smears = 1 direct smear of formalin-fixed stool and 1 concentrated smear using ethyl acetate sedimentation	1	2	concentration (formaldehyde)	N/A	none	none	other serology/immunology assay (HIV/AIDS parameters)	28.00	none	none	none	0	0	0	N/A	none
X06890	S689	S689C1	none	N/A	N/A	1 sample, 3 repeats, Kato-Katz thick smears (41.7 mg)	1	3	Kato-Katz thick smears	N/A	none	none	none	42.00	84.00	none	none	1	0	0	N/A	none
X06990	S699	S699C1	none	N/A	N/A	1 sample, Kato-Katz thick smears	1	1	Kato-Katz thick smears	N/A	ultrasonography	none	other serology/immunology assays + other blood analyses	35.00	none	none	none	0	0	0	N/A	NB: No CR, but a 'protection rate' PR (%) = 100 ? (positive rate in treatment group / positive rate in placebo group) � 100.
X07490	S749	S749C1	none	N/A	N/A	3 samples at baseline but only 1 at follow-up (due to logistic constraints), 2 repeats, Kato-Katz method	1	2	Kato-Katz method	N/A	none	none	Hb concentration + other blood analyses	28.00	90.00	180.00	540.00	1	0	0	N/A	Additional time-points: every 3 months between 180 and 540 days.
X07580	S758	S758C1	none	N/A	N/A	2 samples (consecutive days), 2 repeats, Kato-Katz smears	2	2	Kato-Katz thick smears	N/A	Circulating Antigen: Cathodic (urine)	ELISA: soluble egg Ag (blood)	none	21.00	none	none	none	1	1	1	geometric	none
X07720	S772	S772C1	none	N/A	N/A	3 samples (consecutive days), 2 repeats, Kato-Katz smears and hatching of schistosome eggs from positive stools	3	2	Kato-Katz thick smears	hatching test	none	none	none	7.00	180.00	none	none	0	0	0	N/A	none
X08120	S812	S812C1	at least 2 urine samples (on any of 3 consecutive days), urine filtration	2	1	at least 2 stools (on any of 3 consecutive days), 3 repeats, Kato-Katz procedure	2	3	Kato-Katz method	N/A	none	none	other serology/immunology assays	42.00	126.00	none	none	0	0	0	N/A	none
X08200	S820	S820C1	1 sample (a second to confirm negative status), 10 mL filtration	1	1	1 sample (a second to confirm negative status), 2 repeats, Kato-Katz technique	1	2	Kato-Katz method	N/A	none	none	other serology/immunology assays	28.00	450.00	none	none	0	0	1	N/A	NB: No ERR was calculated, but the median intensity was compared before and after treatment
X08280	S828	S828C1	none	N/A	N/A	3 samples (collected within a 2-week period), 2 repeats, modified Kato-Katz technique	3	2	Kato-Katz smears (modified)	N/A	none	none	other serology/immunology assays	30.00	60.00	120.00	4562.50	1	1	1	geometric	Additional time-points (numerous): repeatedly, every 1-2 months over a dozen years.
X08430	S843	S843C1	none	N/A	N/A	3 samples, 2 repeats, Kato thick smears (50 mg)	3	2	Kato thick smears (50 mg)	N/A	none	ELISA: inflammation markers (stool)	none	35.00	105.00	175.00	364.00	0	0	1	N/A	Additional time-point (?): Abstract mentions time-point at 140 days instead of 175... NB: No ERR was calculated, but the median intensity was compared before and after treatment
X08620	S862	S862C1	none	N/A	N/A	1 sample, 1 repeat, Kato-Katz smear (41.7 mg)	1	1	Kato-Katz thick smears (41.7 mg)	N/A	none	none	none	56.00	none	none	none	1	1	1	geometric	none
X09310	S931	S931C1	2 samples (consecutive days, collected between 12AM and 2PM, after a run), 10 mL urine mixed with 5 mL carbon fuschin 1% to stain and preserve eggs before filtration	2	1	none	N/A	N/A	N/A	N/A	reagent strips: haematuria	none	none	42.00	none	none	none	1	1	1	geometric	none
X09350	S935	S935C1	double urine filtration	2	1	none	N/A	N/A	N/A	N/A	ultrasonography	none	none	60.00	300.00	none	none	0	0	1	N/A	NB: No ERR was calculated, but the (geometric) mean of eggs count was compared before and after treatment
X09720	S972	S972C1	at least 2 samples (within 3 consecutive days), urine filtration (Mott, 1983)	2	1	at least 2 samples (within 3 consecutive days), 3 repeats, Kato Katz procedure; formol ether faecal concentration method on a randomly selected subset of participants	2	3	Kato-Katz method	concentration (formaldehyde)	none	none	other serology/immunology assays	42.00	126.00	none	none	0	0	0	N/A	none
X09880	S988	S988C1	3 samples, urine filtration	3	1	1 sample or more (?), 1 repeat, Kato-Katz technique	1	1	Kato-Katz method	N/A	visual aspect of urine	none	other serology/immunology assays + other blood analyses (pharmacology)	60.00	120.00	180.00	420.00	0	0	1	N/A	Additional time-points (?): The full-text article reports on 14 months only, but the abstract mentions a follow-up for 2 years. NB: No ERR was calculated, but the mean of eggs count was compared before and after treatment
X10490	S1049	S1049C1	none	N/A	N/A	2 samples, 3 repeats, Kato-Katz thick smears (41.7 mg)	2	3	Kato-Katz thick smears (41.7 mg)	N/A	ultrasonography	none	none	49.00	730.00	1825.00	none	1	1	1	geometric	none
X10530	S1053	S1053C1	none	N/A	N/A	1 sample, 4 repeats, Kato-Katz thick smears (41.7 mg), together with stool-egg-hatching test at follow-up only	1	4	Kato-Katz thick smears (41.7 mg)	hatching test	none	none	none	50.00	none	none	none	1	1	1	geometric	none
X10590	S1059	S1059C1	none	N/A	N/A	1 sample, 3 repeats, Kato-Katz thick smears (41.7 mg)	1	3	Kato-Katz thick smears (41.7 mg)	N/A	none	none	none	45.50	84.00	none	none	1	0	0	N/A	none
X10591	S1059	S1059C2	none	N/A	N/A	miracidium hatching method after faecal egg concentration with a nylon tissue bag	1	1	concentration	hatching test	none	none	none	45.50	84.00	none	none	1	0	0	N/A	none
X10760	S1076	S1076C1	none	N/A	N/A	4 Kato-Katz slides for each individual for 3 days at T1; 5 (and then 6) Kato-Katz slides on 5 (6) consecutive days at T2 (and then T3); only 2 slides at baseline.	3	4	Kato-Katz thick smears (42.7 mg)	N/A	none	none	none	35.00	70.00	105.00	none	1	1	1	geometric	Limits: T2 (resp. T3) applicable only to those 25 (7) individuals who showed treatment failure and were re-treated (2nd dose) at T1 (T2).
X10840	S1084	S1084C1	none	N/A	N/A	3 samples, 2 repeats, Kato-Katz thick smears (50 mg)	3	2	Kato-Katz thick smears (50 mg)	N/A	Circulating Antigen: Anodic (blood)	none	other serology/immunology assays	1.00	21.00	none	none	0	0	0	N/A	Limits: Contrary to most trials, outcome assessment based on CAA in serum (not based on egg count).
X10970	S1097	S1097C1	none	N/A	N/A	3 samples, 2 repeats, Kato thick smears - at baseline and at 20 months post-treatment only, follow-up at 21 days used CCA test only to assess cure.	3	2	Kato thick smears	N/A	Circulating Antigen: Cathodic (blood)	none	other serology/immunology assays + other blood analyses	1.00	21.00	600.00	none	0	0	0	N/A	Limits: Contrary to most trials, outcome assessment based on CCA in serum (not based on egg count).
X11090	S1109	S1109C1	none	N/A	N/A	morning stool, direct microscopic examination and Kato concentration technique	1	1	Kato technique	N/A	other anal test + visual aspect of stool	none	none	15.00	90.00	none	none	0	0	0	N/A	none
X11220	S1122	S1122C1	2 samples (within 3 consecutive days), urine filtration method	2	1	3 samples (consecutive days), 3 repeats, Kato-Katz procedure; formol ether concentration method on a random subset of samples	3	3	Kato-Katz method	concentration (formaldehyde)	none	none	other serology/immunology assays	42.00	126.00	none	none	0	0	0	N/A	none
X11700	S1170	S1170C1	none	N/A	N/A	1 stool, 3 repeats, Kato-Katz thick smears (41.7 mg)	1	3	Kato-Katz thick smears (41.7 mg)	N/A	none	none	other serology/immunology assays (search for acute schistosomiasis cases)	60.00	120.00	none	none	1	0	0	N/A	none
