# Supplementary material for: The Schistosomiasis Clinical Trials Landscape: A Systematic Review of Antischistosomal Treatment Efficacy Studies and a Case for Sharing Individual Participant-Level Data (IPD)
Source: PLoS Negl Trop Dis. 2016 Jun 27;10(6):e0004784. doi: 10.1371/journal.pntd.0004784 (PMC4922574; doi:10.1371/journal.pntd.0004784)
Supplement: S1 Dataset — The datasets (CSV files) contain the complete information extracted from the eligible articles or conference papers. An associated dictionary provides a detailed description of each dataset and each variable it comports. The scripts written to run the data analysis (using R 3.1.3) are also available. (ZIP) [file pntd.0004784.s002.zip › sourceDatasets/sDB_4participants.csv]

					20517		What schisto. infection did participants have?			Co-infections confirmed by diagnostic test?				Age range of enrolled participants?			Specific inclusion criteria							Specific exclusion criteria
X	A0_S	A0_C	D0_included	E0_infection	D1_infected	D2_followed	#correctedCalculation	E1_schistoInclude	E1_schistoExclude	E2_malaria	E3_helminth	E2_excluMal	E3_excluHelm	F0_ageMin	F1_ageMax	F5_pregnancy	G0_incluHealthy	G1_incluMorph	G3_incluCompliant	G4_incluConsent	G5_incluSchool	G6_incluResidency	G7_incluOther	H1_excluMalnutrition	H0_excluIllness	H4_excluAllergy	H5_excluMedication	H7_excluParticipation	H8_excluOther
X00010	S1	S1C1	268	not required	29	-1	Data at 2 weeks (= only time-point of relevance in the present review) for participants with Schistosoma infection at baseline was collected for only 29 participants (note that all S. mansoni infections were on top of S. haematobium ones); Data a 16 weeks for 50 participants.	none	none	0	1	0	0	8.00	10.00	N/A			provided stool samples pre- and 16 weeks post-treatment	written informed consent was obtained from the relevant tribal authorities and parents, verbal consent was provided by the pupils	in grade 3
X00020	S2	S2C1	106	Sm+	106	90	N/A	none	exclude: hepato-splenic form of the disease.	0	0	0	0	12.00	59.00	exclude: pregnant									acute or severe chronic concomitant diseases				children of pre-school age, aged patients and suckling infants; individuals whose behaviour (e.g. contact with natural waters suspected to contain cercariae) put them at risk for acquiring new infections
X00170	S17	S17C1	234	not required	61	42	Out of 281 participants included in the study (providing samples at baseline and meeting other inclusion criteria), only 21.9% were infected with S. mansoni, and 11.2% with S. haematobium (co-infections: 6.9%). Any species overall infection rate approx. 26% = correction factor 0.26	none	none	1	1	1	0	0.42	7.00	N/A			successfully swallowed the prescribed PZQ tablets, with no rejection recorded; submission of at least 1 sufficiently large stool for duplicate Kato-Katz smear and 1 urine sample for 10 mL filtration and single POC-CCA cassette test	Parents or guardians of eligible children were informed about the objectives of the study and asked to provide written informed consent on behalf of their children		resident in study area since birth			any major systemic illness or abnormal medical condition, as judged by the medical personnel on the day of treatment		recent anthelminthic treatment (within 4 weeks), according to a parental questionnaire	participation in other studies
X00180	S18	S18C1	297	Sm+	297	203	N/A	none	none	1	0	0	0	1.50	5.00	N/A				Families with preschool children (aged 12 months to 5 years) that volunteered to participate in the study were then fully informed about the study in the local language and written (or fingerprinted) informed consent was obtained					Infants who were patently unwell were excluded and were taken to the local health centre		(has been treated with PZQ previously, at any time)
X00190	S19	S19C1	104	Sm+	104	83	N/A	none	none	0	0	0	0	5.00	44.00	unclear				adult patients gave informed consent prior to participating in the study, and consent and assent forms were obtained from all children and their parents who agreed to participate in the study
X00200	S20	S20C1	369	Sm+	369	305	N/A	none	none	1	0	0	0	0.42	7.00	N/A	no diarrhoea		provided two consecutive stool samples and a single urine sample at baseline and follow-up; and, successfully swallowed the prescribed PZQ tablets, with no rejection recorded	informed consent was given by mothers in writing or by fingerprint (in cases of illiteracy)		resident in study area since birth			existing medical condition
X00210	S21	S21C1	203	Sj+	203	200	N/A	include: confirmed infection at baseline if >100 eggs per gram of faeces.	exclude: acute form of the disease (e.g. hepato-splenic schistosomiasis).	0	0	0	0	10.00	19.00	exclude: pregnant or lactating				signed a written informed consent (if under 18 years of age, written informed consent from parents/guardians and individual verbal assent)						Known hypersensitivity or previous history of adverse reaction associated with PZQ	Use of PZQ in the last 30 days, or of any other medication that may affect trial results (e.g. antibiotics and corticosteroids) within the past week
X00211	S21	S21C2	186	Sm+ (required) and Sh+ (tolerated)	186	180	N/A	include: confirmed infection at baseline if >100 eggs per gram of faeces.	exclude: acute form of the disease (e.g. hepato-splenic schistosomiasis).	0	0	0	0	10.00	19.00	exclude: pregnant or lactating				signed a written informed consent (if under 18 years of age, written informed consent from parents/guardians and individual verbal assent)						Known hypersensitivity or previous history of adverse reaction associated with PZQ	Use of PZQ in the last 30 days, or of any other medication that may affect trial results (e.g. antibiotics and corticosteroids) within the past week
X00212	S21	S21C3	196	Sm+	196	190	N/A	include: confirmed infection at baseline if >100 eggs per gram of faeces.	exclude: acute form of the disease (e.g. hepato-splenic schistosomiasis).	0	0	0	0	10.00	19.00	exclude: pregnant or lactating				signed a written informed consent (if under 18 years of age, written informed consent from parents/guardians and individual verbal assent)						Known hypersensitivity or previous history of adverse reaction associated with PZQ	Use of PZQ in the last 30 days, or of any other medication that may affect trial results (e.g. antibiotics and corticosteroids) within the past week
X00213	S21	S21C4	271	Sm+ (required) and Sh+ (excluded)	271	245	N/A	include: confirmed infection at baseline if >100 eggs per gram of faeces.	exclude: acute form of the disease (e.g. hepato-splenic schistosomiasis).	0	0	0	0	10.00	19.00	exclude: pregnant or lactating				signed a written informed consent (if under 18 years of age, written informed consent from parents/guardians and individual verbal assent)						Known hypersensitivity or previous history of adverse reaction associated with PZQ	Use of PZQ in the last 30 days, or of any other medication that may affect trial results (e.g. antibiotics and corticosteroids) within the past week		mixed S. mansoni and S. haematobium infection
X00220	S22	S22C1	592	Sh+	592	515	N/A	none	none	0	0	0	0	-9.00	-9.00	N/A				registered only after explanation of the objectives of the study to them and to their parents or guardian, and after full informed consent had been obtained
X00230	S23	S23C1	27	Sh+	27	27	N/A	include: confirmed infection at baseline if at least 1 of the slides contained egg(s)	none	1	0	0	0	1.25	6.17	N/A			results of at least two filtrations before and after treatment were available	Informed consent was obtained from the children�s mothers			confirmed malaria
X00240	S24	S24C1	14	Sm+	14	14	N/A	none	none	1	0	0	0	6.00	40.00	exclude: pregnant				Informed consent was obtained from each adult enrolled and from the parents of each child enrolled
X00250	S25	S25C1	65	Sh+	65	44	N/A	include: confirmed infection at baseline if mean > 10 eggs per mL of urine).	exclude: symptomatic (signs of complicated schistosomiasis).	0	0	0	0	19.00	25.00	include: pregnant, after 1st trimester and before 28th week of pregnancy			ability to comply with study protocol	written informed consent was obtained				severe anaemia	infected with HIV	allergy to study drugs	intake of anthelmintic or antimalarial drugs within the previous 2 months
X00270	S27	S27C1	300	Sh+	300	296	N/A	none	exclude: symptomatic	1	0	0	0	5.00	13.00	exclude: pregnant or lactating	good general health status			Written informed consent was obtained from the children�s parents or guardians				abnormal haemoglobin level (<7 g/dL)			recent adequate treatment for schistosomiasis
X00280	S28	S28C1	117	Sm+	117	87	N/A	none	none	0	0	0	0	12.00	18.00	unclear				Consent was provided by the school principal for school children, prior to participating in the study.							history of PZQ treatment in the 6 months preceding the study
X00281	S28	S28C2	196	Sm+	196	153	N/A	none	none	0	0	0	0	7.00	73.00	unclear				The head of the family provided formal consent for household members, prior to participating in the study.							history of PZQ treatment in the 6 months preceding the study
X00340	S34	S34C1	90	Sh+	90	87	N/A	none	none	0	0	0	0	7.00	15.00	unclear				provided a written informed consent signed by their parent/guardian	in grades 3 to 6
X00350	S35	S35C1	288	Sh+	288	269	N/A	none	none	0	0	0	0	7.00	14.00	unclear				Participation in the survey was subject to informed consent from the heads of the households to which the children belonged.
X00360	S36	S36C1	154	Sm+	154	148	N/A	none	none	0	0	0	0	10.00	14.00	unclear				The project was discussed with parents, teachers and district authorities, and informed consent was obtained for the study.
X00370	S37	S37C1	387	Sm+	387	258	N/A	none	none	1	1	0	0	18.00	26.00	include: pregnant in 2nd or 3rd trimester	no bloody diarrhoea		willing to know HIV status	Informed consent was obtained from each participant		resident in the study area and planning to deliver at Entebbe Hospital		anaemia (equal or <8 g/dL)	clinical evidence of severe liver disease	history of adverse reaction to anthelmintics		already enrolled in previous pregnancy	abnormal pregnancy (e.g. bleeding)
X00400	S40	S40C1	306	Sm+	306	288	N/A	none	none	0	0	0	0	13.00	70.00	exclude: pregnant				All those admitted in the study signed an informed consent for participation.					cardiomyopathy, chronic liver or renal disease
X00410	S41	S41C1	403	Sm+ and/or Sh+	403	306	N/A	none	none	0	0	0	0	6.00	16.00	unclear				acceptance to participate in the study; oral informed consent		residency in the study area for at least 1 year
X00411	S41	S41C2	474	Sh+	474	416	N/A	none	none	0	0	0	0	6.00	16.00	unclear				acceptance to participate in the study; oral informed consent		residency in the study area for at least 1 year
X00420	S42	S42C1	205	Sj+	205	196	N/A	include: acute infection only - confirmed case as defined by Chinese Health Ministry: (i) stool Kato-Katz positive for eggs, (ii) positive serology for schistosomiasis, (iii) recent history of water exposure, (iv) fever/other relevant symptoms, and (v) peripheral blood eosinophilia comprising > 15% of total leukocyte count.	none	0	1	0	0	10.00	60.00	exclude: pregnant, confirmed by positive pregnancy test		weight >25 kg	willing to be followed-up for 45 days post-treatment	Informed consent was obtained from all study participants and/or legal guardians.					severe clinical signs/symptoms of disease such as jaundice, caput medusae, ascites, hepatosplenomegaly or telangiectasias, as determined by haematological, biochemical, radiological and physiological assessment	known hypersensitivity to PZQ or AM	received anti-schistosomal treatment before hospitalization		water contact within the 45 days post-treatment (AM or placebo)
X00430	S43	S43C1	312	Sh+	312	262	N/A	none	none	0	0	0	0	4.00	20.00	unclear	judged healthy by the study physician		able to swallow the drug regimen given	Consent of parents to be part of the study by signing consent letters	schooled in 1 of the 4 schools	domiciled within the community			serious underlying disease		recently treated for schistosomiasis
X00440	S44	S44C1	426	not required	328	273	Out of 354 participants included in analyses (i.e. who complied to protocol and where fully followed-up), only 273 were infected, thus approx. 77% prevalence at baseline = correction factor 0.77	none	none	0	0	0	0	5.00	15.00	unclear			treated twice with PZQ, had at least 3 urine specimens analysed at baseline and 1st follow-up (3 weeks after 2nd treatment round)	Written informed consent was provided by the parents or legal guardians of all of the children enrolled in the study school.
X00460	S46	S46C1	212	Sm+	212	204	N/A	none	none	1	1	0	0	6.00	15.00	exclude: pregnant or lactating	appear healthy at enrolment, as assessed by the study clinician	weight <50 kg	able to receive oral treatment	All parents and guardians who permitted participation of their children in the study received further detailed explanation of the study and provided written informed consent. Oral informed assent for screening and enrolment was obtained from all children.		residing in Uyoma area, near Lake Victoria		signs of severe malnutrition (defined as children with weight/height ratio <3 SD or <70% of the median of WHO standardised reference values, or still with symmetrical oedema affecting both feet)	several illness, such as cerebral cysticercosis	hypersensitivity to As, sulphonamides or PZQ	use of another anti-malarial or anti-schistosomal drug during the study, or within 28 days before the administration of treatment	previous participation in this study
X00480	S48	S48C1	200	Sm+	200	161	N/A	none	none	1	1	0	0	0.00	91.00	unclear				Consent was obtained from the village chief and authorities
X00500	S50	S50C1	49	Sm+	49	-1	N/A	none	none	0	1	0	0	5.00	13.00	unclear				Written informed consent was sought from parents or legal guardians of those children who were eligible for the follow-up survey
X00510	S51	S51C1	800	Sh+	800	781	N/A	none	none	0	0	0	0	6.00	15.00	exclude: pregnant or lactating	in good health, according to study doctor	weight <50 kg	capable of taking oral medication	respective parent/legal guardian gave written informed consent to participate in the study, after they had been provided with detailed study information by the investigators		resident of Djalakorodji		signs of severe malnutrition (defined as children with weight/height ratio <3 SD or <70% of the median of WHO standardised reference values, or with systemic oedema affecting both feet)	severe concomitant disease, as determined by clinical examination (e.g. cerebral cysticercosis, HIV/AIDS)	hypersensitivity to As, SMP or PZQ	use of another anti-malarial or anti-schistosomal medication during the study	participated in previous similar studies
X00550	S55	S55C1	675	Sh+ (required) and Sm+ (tolerated)	675	624	N/A	none	none	0	0	0	0	5.00	17.00	unclear				Consent was sought from parents during the meetings conducted at schools, farms and villages: inclusion of children in the study took place after free, individual, parental and school authority informed consent	in grades 1 to 6
X00560	S56	S56C1	102	Sm+	102	92	N/A	none	none	0	0	1	0	8.00	17.00	unclear			willing to be examined and followed-up	Informed consent obtained through the Health Vice Chancellor, village head (sheikh) and parents/guardians of the children						history of allergy to sulphonamides	use of either As+SP or PZQ within the last 30 days
X00570	S57	S57C1	83	Sh+ (required) and Sm+ (tolerated)	83	83	N/A	none	exclude: history of acute or severe chronic form of the disease, including hepato-splenic schistosomiasis, macro-haematuria and bloody stools.	1	1	1	0	8.00	16.00	exclude: pregnant in 1st trimester, assessed verbally and with a pregnancy test (if needed)		weight >25 kg	able and willing to be examined by a physician and provide multiple stools or urine samples at the beginning and end of study	Written informed consent was obtained from parents or legal guardians of children and oral informed consent was obtained from children					major systemic illnesses or abnormal condition, as assessed by the medical doctor upon initial clinical assessment; history of acute, severe or chronic disease (e.g. cancer, diabetes; chronic heart, liver or renal disease; psychiatric disorder or epilepsy)	known or reported hypersensitivity to MFQ and/or As	use of artesunate, artemether, or any artemisinin-based combination therapy, MFQ or PZQ within the past 7 days	attending other clinical trials during the study
X00660	S66	S66C1	8	Sh+	8	8	N/A	include: confirmed infection at baseline if >25 eggs/10 mL of urine.	none	1	1	1	1	11.00	17.00	exclude: pregnant, confirmed by positive pregnancy test		body weight >30 kg		Written informed consent was obtained from participants and their parents/legal guardians			mono-infection with the parasite of interest (if possible, or pre-treated for malaria to achieve mono-infection status prior study start) and (i) axillary temperature <37.58C and P. falciparum parasitaemia >1500 parasites/mL of blood (afebrile malaria group); or (ii) >1000 eggs/g of stool (hookworm group); or (iii) >25 eggs/10 mL of urine (S. haematobium group: only one reported in this database)	haemoglobin concentration <8 g/dL	symptomatic P. falciparum infection; chronic medical conditions as judged by the study physician		intake of vitamin/mineral supplements from at least 2 weeks before the study until the last blood collection		menstruation between stable iron isotope administration and venepuncture 2 weeks later
X00860	S86	S86C1	245	Sh+	245	245	N/A	none	none	0	0	0	0	4.00	15.00	unclear				a meeting was held with the community heads and the parents of the school children where formal, oral informed consent was obtained from the parents and the children directly before the sample collection
X00980	S98	S98C1	71	Sh+	71	67	N/A	none	none	1	1	0	0	8.00	-9.00	exclude: pregnant in 1st trimester, assessed verbally and with a pregnancy test (if needed)	absence of any abnormal medical condition, judged by the study physician	weight >20 kg	Able and willing to be examined by a study physician at the beginning of the study and at the end of study (3 weeks post-treatment and 2 - 3 months post-treatment); Able and willing to provide multiple stool and urine samples at the beginning and end of study	Parents/guardians of participating children signed a written informed consent for their children, and children assented orally.	grade 3 (CE1) to 6 (CM2)				fever (T>37.5 deg. C); history of acute or severe chronic disease such as cancer, diabetes, chronic heart, liver or renal disease; psychiatric or neurological disorders such as epilepsy	known or reported hypersensitivity to mefloquine, praziquantel and/or artesunate	recent use of anthelmintic or antimalarial drugs (within the past month)	Attending other clinical trials during the study
X01090	S109	S109C1	504	not required	325	270	Among the 504 participants screened (and treated with PZQ), 64.5% were infected with S. haematobium at baseline = correction factor 0.645	none	none	0	0	0	0	-9.00	-9.00	unclear
X01180	S118	S118C1	100	not required	13	13	Pre-treatment prevalence of infection of 21% in this age-group (more specifically, 18% among treated and 29% among untreated participants), among which 8 participants remained untreated controls.	none	none	0	1	0	1	1.00	5.00	N/A	The questionnaire responses on the current health status of the child and the clinical assessment of the nursing staff informed on the suitability of the child to partake in the study		had provided at least two urine and two stool samples on consecutive days at baseline and follow-up; and, for safety study only: have successfully taken the PZQ tablets prescribed to them, and parents/guardians had provided answers to the 24 hour post-treatment side effects questionnaire	written consent was obtained from participants� parents/guardians before enrolment into the study		had been resident in the study area since birth			parents/guardians/the child themselves (in the case of older children) reported a pre-existing illness; suffering from a fever as assessed by clinical examination by the nursing staff
X01181	S118	S118C2	435	not required	135	135	Pre-treatment prevalence of infection of 34% in this age-group (more specifically, 38% among treated and 18% among untreated participants), among which 14 participants remained untreated controls.	none	none	0	1	0	1	6.00	10.00	N/A	The questionnaire responses on the current health status of the child and the clinical assessment of the nursing staff informed on the suitability of the child to partake in the study		had provided at least two urine and two stool samples on consecutive days at baseline and follow-up	written consent was obtained from participants� parents/guardians before enrolment into the study		had been resident in the study area since birth			parents/guardians/the child themselves (in the case of older children) reported a pre-existing illness; suffering from a fever as assessed by clinical examination by the nursing staff
X01190	S119	S119C1	102	not required	77	-1	Among the 102 school-children included in the followed-up cohort, 75% were infected at baseline = correction factor 0.75	none	none	1	1	0	1	5.00	16.00	unclear			have provided at least two (to allow calculation of a mean infection intensity) urine and two stool samples on consecutive days; have given a blood sample for the collection of sera (at baseline and 6 months post-treatment to be included in the immunology study)	written consent was obtained from participants and parents/guardian	be school-enrolled (target population for national control programmes)
X01370	S137	S137C1	447	unclear	224	-9	unclear, arbitrarily 0.5 as correction factor	none	none	0	0	0	0	7.00	40.00	unclear				Informed consent was obtained from individual adult participants; for children the parents or guardians consented on their behalf. Thereafter, each individual signed a consent form before commencement of any activity.
X01460	S146	S146C1	196	Sh+ and/or Sm+	196	188	Strictly speaking, not clear if all 196 followed-up individuals were infected at baseline, but owing to high infection and co-infection rates, assumed so.	none	none	0	0	0	0	3.00	15.00	unclear				According to common practice, all village leaders, parents and teachers gave oral consent for the urine, stool examinations and treatment
X01461	S146	S146C2	156	Sh+	156	145	Strictly speaking, it seems that 'only' 91 to 98.2% of the 156 followed-up participants were infected at baseline, although the article states that infection at baseline should have been a mandatory inclusion criterion.	none	none	0	0	0	0	6.00	14.00	unclear				According to common practice, all village leaders, parents and teachers gave oral consent for the urine, stool examinations and treatment
X01480	S148	S148C1	399	Sh+ and/or Sm+	399	326	N/A	none	none	0	0	0	0	-9.00	-9.00	unclear				objectives of the study were explained to the schoolchildren and to their parents or guardians from whom written informed consent was obtained; children willing to participate were registered
X01481	S148	S148C2	275	Sm+	275	127	N/A	none	none	0	0	0	0	-9.00	-9.00	unclear				objectives of the study were explained to the schoolchildren and to their parents or guardians from whom written informed consent was obtained; children willing to participate were registered
X01560	S156	S156C1	151	Sh+	151	151	N/A	none	none	0	0	0	0	10.00	19.00	unclear				participants or their guardians (for those aged >18 years) gave and signed informed consent before inclusion
X01620	S162	S162C1	152	Sh+	152	152	N/A	none	none	0	0	0	0	2.00	60.00	unclear				participants involved in the study after they had given their informed consent. For the participants younger than 18 years, consent was obtained from their parents or guardians.
X01800	S180	S180C1	138	Sh+	138	134	N/A	none	none	0	0	0	0	1.00	5.58	N/A	good health as determined by a medical doctor			written informed consent form signed by parents (mothers) or guardians		living in the village for at least 6 months prior to the start of the study					anthelminthic treatment 1 month before the start of the study	participation in any other clinical trial
X01801	S180	S180C2	27	Sh+ and/or Sm+	27	27	N/A	none	none	0	0	0	0	1.00	5.58	N/A	good health as determined by a medical doctor			written informed consent form signed by parents (mothers) or guardians		living in the village for at least 6 months prior to the start of the study					anthelminthic treatment 1 month before the start of the study	participation in any other clinical trial
X02050	S205	S205C1	339	not required; Sm+ (excluded)	101	-1	47.5% or 9.3% prevalence among screened participants for each of 2 sites, who were treated or not (numbers at baseline unclear, as the cohort was defined a posteriori - thus number followed-up not applicable), e.g. due to treatment refusal based on religious grounds (and regardless of infection status) = correction factors 0.475 and 0.093	none	none	1	1	0	1	6.00	86.00	N/A			provide, at baseline and 6 weeks post-treatment, urine and stool samples for helminth diagnosis and blood samples for serological assays	written consent was obtained before enrolment into the study. For young children, written consent was obtained from parents/guardians.		be lifelong residents of the village (assessed by questionnaire)					previously have received anti-helminthic treatment
X02220	S222	S222C1	55	Sh+	55	-1	N/A	none	none	0	0	0	0	20.00	55.00	unclear				oral informed consent
X02370	S237	S237C1	642	not required	128	-9	Among 859 meeting inclusion criteria, 642 (resp. 217) came from high (resp. low) infection area with 40% (resp. 11.1%) Schistosoma spp. prevalence; only participants from high infection area followed-up, and unclear which remained untreated = correction factor 0.4 (and even distribution between arms)	none	none	1	1	1	1	2.00	86.00	unclear			have provided at least two urine and two stool samples on consecutive days for parasite detection; and, have provided a blood sample for serological assays	Written consent was obtained from participants or their guardians prior to taking part in the study		be lifelong residents of the study area to allow age to be used as a proxy for history of exposure to schistosome infection			co-infections (malaria, intestinal helminths, S. mansoni and HIV)		have previously received anthelmintic treatment
X02880	S288	S288C1	13	Sj+	13	13	N/A	none	none	0	0	0	0	10.00	61.00	exclude: pregnant				Informed consents were obtained from all participants following a detailed description of the purpose and potential benefits of the current study
X02881	S288	S288C2	30	Sj+	30	30	N/A	none	none	0	0	0	0	9.00	60.00	exclude: pregnant				Informed consents were obtained from all participants following a detailed description of the purpose and potential benefits of the current study
X03210	S321	S321C1	185	Sj+	185	185	N/A	none	none	0	0	0	0	4.00	-9.00	unclear				written informed consent
X03430	S343	S343C1	268	Sm+	268	243	N/A	include: clinically confirmed schistosomiasis.	none	0	1	0	0	6.00	15.00	unclear				Written informed consent was obtained from parents or legal guardians of all children enrolled in this study after explaining the objectives and methods of the study
X03530	S353	S353C1	72	Sm+	72	69	N/A	none	none	0	0	0	0	-9.00	-9.00	unclear
X03770	S377	S377C1	-9	not required	-9	-9	N/A	none	none	0	0	0	0	-9.00	-9.00	unclear
X03900	S390	S390C1	60	Sm+	60	-9	N/A	none	none	1	1	0	0	3.00	8.00	N/A
X03920	S392	S392C1	70	Sm+	70	-1	Overall, 233 infected participants across 3 sites - but not clear if all were assigned/fully received treatment	none	none	0	1	0	0	12.00	-9.00	unclear
X03921	S392	S392C2	70	Sm+	70	-1	Overall, 233 infected participants across 3 sites - but not clear if all were assigned/fully received treatment	none	none	0	1	0	0	12.00	-9.00	unclear
X03922	S392	S392C3	70	Sm+	70	-1	Overall, 233 infected participants across 3 sites - but not clear if all were assigned/fully received treatment	none	none	0	1	0	0	12.00	-9.00	unclear
X04050	S405	S405C1	187	Sm+	187	-1	N/A	none	none	0	0	0	0	6.00	-9.00	unclear				Written consent was obtained from guardians or parents of participating children after clearly explaining the objective of the study.
X04360	S436	S436C1	235	Sm+	58	-1	Among 403 individuals surveyed, 24.6% were infected at baseline, and only 235 participants overall were treated (for schistosomiasis or other diseases) and followed-up = correction factor 0.246	none	none	0	1	0	0	5.00	15.00	unclear	apparently healthy		show up four weeks after treatment for stool diagnosis and weight measurements	students who assented verbally to participate after providing informed consent	grades 1 to 8				febrile; recent history of other chronic infections
X04430	S443	S443C1	216	not required	137	134	Among 216 treated children, only 63.5% were infected at baseline = correction factor 0.635	none	none	1	1	0	0	3.00	9.00	N/A				Informed written consent was obtained from the children�s parents/guardians and verbal assent from the subjects when possible.
X04490	S449	S449C1	28	Sm+	28	28	N/A	none	exclude: severe clinical signs/symptom of the disease such as ascites and hepatosplenomegaly.	1	0	0	0	6.00	-9.00	exclude: pregnant				written and informed consent was obtained from each adult patient and from the guardians/parents of each child. Illiterate participants had the written and informed consent after they chose a literate witness to read the consent document; agreement of illiterate participants was indicated by their thumb prints on the written consent form			co-infected with P. falciparum (mild infection) and S. mansoni (patent infection)		danger signs or signs of severe and complicated falciparum malaria according to the definition given by World Health Organization on screening/at study entry; febrile conditions caused by diseases other than malaria		PZQ treatment before entry into the study		infection with species other than P. falciparum
X04810	S481	S481C1	224	Sm+	224	144	N/A	none	none	0	1	0	0	6.00	22.00	unclear				Stool specimens were collected only from those children who volunteered to take part in the study during their break time.	grades 3 to 8
X05000	S500	S500C1	137	Sm+	137	123	N/A	none	none	0	1	0	0	4.00	15.00	unclear				agreement from the primary school inspector, pedagogical advisors and school directors, and the director of the general hospital; oral consent from parent or from pupil within the presence of their teacher							anthelmintic treatment within the past 15 days
X05110	S511	S511C1	120	not required	35	30	Among 120 enrolled mothers, 29.2% only were infected with S. mansoni = correction factor 0.292	none	none	0	1	0	0	16.00	70.00	unclear
X05111	S511	S511C2	228	not required	35	30	Among 228 enrolled children, 15.4% only were infected with S. mansoni = correction factor 0.154	none	none	0	1	0	0	0.42	6.00	N/A
X05190	S519	S519C1	49	Sm+	49	49	N/A	none	none	0	0	0	0	5.00	50.00	unclear				informed consent was obtained from all participants and from parents of infected children			co-infection with Fasciola sp.		past history of jaundice or viral hepatitis		history of receiving schistosomicidal or fasciolicidal drugs within the preceding 6 months
X05240	S524	S524C1	146	Sm+	146	139	N/A	none	none	0	1	0	0	5.00	18.00	unclear				Written and informed consent was sought from the parents/guardians of the selected children. Children were only included if they were willing to participate.	classes 1 to 6 in the year 2007		infected with either LF, schistosomiasis or any STH (hookworm, roundworm or whipworm), with both LF and schistosomiasis, or with all 3 parasites		acute and chronic diseases other than the targeted infections	history of any serious Adverse Drug Reactions			total bilirubin >50 mol/L, ALP >406 IU/L, albumin >5.2 g/dL and AST >70 IU/L as determined by liver function testing
X05490	S549	S549C1	1494	not required	650	588	588 infected children among the 1351 who fully complied to protocol, thus 43.5% prevalence at baseline = correction factor 0.435	none	none	0	0	0	0	-9.00	-9.00	unclear				Consent and assent forms were obtained from all children and their parents who agreed to participate in the study
X05680	S568	S568C1	25	Sh+	25	25	N/A	none	none	0	0	0	0	6.00	40.00	unclear				Consent was sought and obtained from all participants in the study. In the case of children, permission was granted from parents.
X05740	S574	S574C1	289	Sh+	289	178	N/A	none	none	0	0	0	0	7.00	17.00	unclear				Informed consent was obtained from the parents before the start of activities
X06020	S602	S602C1	373	Sh+	373	158	N/A	none	none	0	0	0	0	4.00	18.00	unclear				Informed consent was obtained from the parents, teachers and local education officer involved in the study after explaining the purpose and benefit of the study. All the children involved in the study consented to the various examinations conducted.							participation in any schistosomiasis control programme within the last 3 years
X06160	S616	S616C1	556	Sh+	556	556	N/A	none	Excluded (from data analysis, at study end): macro-haematuria or severe pathology detected by ultrasonography (large masses, pseudo-polyps or hydronephrosis/hydroureter) at the 6 months follow-up.	0	0	0	0	8.00	16.00	unclear			present both at baseline and for the follow-up visit	All participants were asked for informed consent through their parents or care-givers as well as their respective teachers. Participation in the study was voluntary.
X06320	S632	S632C1	117	not required; Sm+ (excluded)	52	-1	59% infected with S. haematobium among 117 included participants, some of which remained untreated = correction factor 0.59	none	none	1	1	0	1	6.00	18.00	unclear			have provided at least 2 urine and 2 stool samples on 3 consecutive days; have given at least 10 mL of blood	Informed consent (following explanation of the study aims and procedures) was obtained before the collection of parasitology and blood samples.
X06550	S655	S655C1	71	not required	9	8	Among 99 HIV-infected with at least one parasitic co-infection and invited to come back for follow-up at 4 weeks, only 11 (11%) S. mansoni and 1 (1%) S. haematobium (not clear if mixed infection or not) = correction factor 0.12	none	none	0	1	0	0	-9.00	-9.00	unclear				participants provided written, informed consent			HIV-infected and pathogenic parasite-co-infected (at least 1 parasite)
X06890	S689	S689C1	565	Sj+	565	505	N/A	none	none	0	0	0	0	6.00	70.00	exclude: pregnant				Informed consent was obtained from all participants
X06990	S699	S699C1	216	not required	43	39	Among 216 (+ 21 in Intention-To-Treat, not receiving full treatment) included participants, prevalences in each group/village are given in the article and applied as correction factors.	none	none	0	0	0	0	-9.00	-9.00	unclear				Written informed consent was obtained from all adults as well as from parents or guardians of minors who were involved in the project.				not normally developed or not well-nourished	abdominal disorders
X07490	S749	S749C1	449	Sj+	449	406	N/A	none	none	0	1	0	0	7.00	20.00	exclude: pregnant or lactating				Written informed consent was obtained from each participant >18 y old or from the parents of participating children		lived primarily in a study village		severe anaemia	chronic medical condition
X07580	S758	S758C1	232	not required	37	28	Among followed-up, 28 children had been egg-patent at baseline based on stool examination (83 based on CCA).	none	none	0	0	0	0	-9.00	6.00	N/A			availability to attend the two-day walk-in survey clinic	preliminary informed assent; on study day, mothers gave informed consent by signing (or fingerprinting) a consent sheet
X07720	S772	S772C1	72	not required	14	-9	Approx. 18 schoolchildren per age group, prevalence unknown - past estimates suggest between 9.7 and 29.6% i.e. approx. 0.2 as correction factor	none	none	0	0	0	0	6.00	11.00	N/A				Written consent for the schoolchildren to participate in longitudinal monitoring of the national control program was given by head teachers because, in African schools, written consent of the child�s guardian is very difficult to obtain (owing to associated impoverished conditions and often low literacy). The parents/guardians verbal consent was recorded at school committees comprising of parents…
X08120	S812	S812C1	148	Sm+ (except control group)	120	120	28 children uninfected at baseline were not treated and included in the control group.	none	none	0	0	0	0	6.00	18.00	unclear				Parents and guardians of the participants agreed that the informed verbal consent obtained was sufficient
X08200	S820	S820C1	87	Sh+ (except control group)	58	41	Assuming all 3 groups (single infection, several infections, or no infection at baseline) were roughly equal in size, about 2 thirds of the overall participants would be infected = correction factor 0.666	none	none	1	1	1	0	-9.00	-9.00	unclear	no diarrhoea			Oral informed consent was given by all participating children, and written consent was provided by all parents or legal guardians
X08280	S828	S828C1	201	Sm+	201	178	N/A	none	none	0	1	0	0	17.00	71.00	N/A				Those who expressed interest were informed of the risks and benefits of participation and signed an informed consent document.			males only (car washers)
X08430	S843	S843C1	182	Sm+ (except control group)	155	111	155 egg-positive and 27 egg-negative participants at baseline.	none	none	0	1	0	0	6.00	59.00	unclear				Informed consent was obtained from all those who participated in the study.
X08620	S862	S862C1	2300	not required	1090	921	47.4% prevalence at baseline = correction factor 0.474	none	none	0	1	0	0	4.00	18.00	unclear
X09310	S931	S931C1	95	Sh+	95	87	N/A	none	none	0	0	0	0	5.00	18.00	unclear				informed consent of the parents of each selected pupil was sought (and obtained) by the head teacher	grades 2 to 6
X09350	S935	S935C1	1505	not required	830	729	Known prevalences among groups of included participants, respectively applied as correction factors	none	none	0	0	0	0	-9.00	-9.00	unclear
X09720	S972	S972C1	174	not required	103	-1	Among screened participants, some were included but remained untreated (controls); 49% had mixed infections, and 74% (resp. 53%) had at least S. mansoni (resp. S. haematobium) = correction factor 0.78	none	none	0	1	0	1	6.00	17.00	unclear			have given at least 2 stool samples for intestinal helminth detection and at least 2 urine samples for S. haematobium detection, on any 3 consecutive days both before and after treatment; have provided a blood sample for serological assays both before and after treatment								had been treated for any helminth infection, at any time in life
X09880	S988	S988C1	595	not required; Sm+ (excluded)	357	185	357 infected among the 595 participants treated after baseline survey = correction factor 0.518	none	none	0	0	0	0	-9.00	6.00	N/A
X10490	S1049	S1049C1	160	not required	41	31	160 individuals included, among which approx. 25.8% (prevalence estimated from 120 followed-up participants) were infected at baseline = correction factor 0.258	none	none	0	0	0	0	9.00	65.00	unclear						resident in an area with exposure to infected water sources							moved out of study area (e.g. due to floods)
X10530	S1053	S1053C1	230	Sj+	230	220	N/A	none	none	0	0	0	0	-9.00	-9.00	unclear				Informed consent was obtained from all participants following a detailed description of the purpose and potential benefits of the study.
X10590	S1059	S1059C1	261	Sj+	261	238	N/A	none	none	0	0	0	0	6.00	65.00	exclude: pregnant
X10591	S1059	S1059C2	102	Sj+	102	96	N/A	none	none	0	0	0	0	8.00	68.00	exclude: pregnant
X10760	S1076	S1076C1	178	Sm+	178	161	N/A	none	none	0	0	0	0	-9.00	-9.00	exclude: pregnant or lactating
X10840	S1084	S1084C1	33	Sm+	33	28	N/A	none	exclude: participants with >70 eggs/slide, to reduce outliers.	0	0	0	0	18.00	45.00	N/A				Informed consent was obtained from all those who participated in this study.		having resided in Bugoigo (study village) for at least 3 years	males only (fishermen)
X10970	S1097	S1097C1	69	Sm+	69	64	N/A	none	none	0	1	0	0	18.00	45.00	N/A				Informed consent was obtained from all those who participated in the study.		having resided in Bugoigo (study village) for at least 3 years	males only (fishermen)
X11090	S1109	S1109C1	36	Sm+	36	36	N/A	none	none	0	1	0	0	-9.00	15.00	unclear					registered in any school, any grade						received anthelminthic treatment within the 15 days prior to baseline survey
X11220	S1122	S1122C1	123	not required; Sh+ (excluded)	62	-1	unclear, arbitrarily 0.5 as correction factor	none	none	0	1	0	1	6.00	14.00	unclear			have provided a blood sample for serological assays both before and after treatment			permanent inhabitants of the study area	negative for all other intestinal helminths as well as S. haematobium both before and after treatment				had been treated for any helminth infection, at any time in life
X11700	S1170	S1170C1	483	Sm+	483	-9	N/A	none	none	0	0	0	0	-9.00	-9.00	unclear				Participants consented
