# Supplementary material for: The Schistosomiasis Clinical Trials Landscape: A Systematic Review of Antischistosomal Treatment Efficacy Studies and a Case for Sharing Individual Participant-Level Data (IPD)
Source: PLoS Negl Trop Dis. 2016 Jun 27;10(6):e0004784. doi: 10.1371/journal.pntd.0004784 (PMC4922574; doi:10.1371/journal.pntd.0004784)
Supplement: S1 Dataset — The datasets (CSV files) contain the complete information extracted from the eligible articles or conference papers. An associated dictionary provides a detailed description of each dataset and each variable it comports. The scripts written to run the data analysis (using R 3.1.3) are also available. (ZIP) [file pntd.0004784.s002.zip › sourceDatasets/sDB_5treatment.csv]

			Treatment (group 1)						Treatment (group 2)						Treatment (group 3)						Treatment (group 4)
X	A0_S	A0_C	#detailRegimen1	I0_regCat1	I1_reg1	I2_reg1	I3_reg1	I4_treated1	#detailRegimen2	I0_regCat2	I1_reg2	I2_reg2	I3_reg2	I4_treated2	#detailRegimen3	I0_regCat3	I1_reg3	I2_reg3	I3_reg3	I4_treated3	#detailRegimen4	I0_regCat4	I1_reg4	I2_reg4	I3_reg4	I4_treated4
X00010	S1	S1C1	PZQ standard dose, and ALB standard 400 mg fixed dose, once [25 initially treated, but only 18 selected for follow-up within 60 days post-treatment (at 2 weeks)]	PZQ (40 mg/kg)	1x40	ALB	N/A	18	placebo (or untreated?) - unclear [25 initially assigned, but only 11 randomly selected for follow-up within 60 days post-treatment (at 2 weeks)]	control	placebo	N/A	N/A	11	none	N/A	N/A	N/A	N/A	-1	none	N/A	N/A	N/A	N/A	-1
X00020	S2	S2C1	PZQ in 3 split doses of 60 mg/kg, one each per day over 3 days	PZQ (180 mg/kg)	(3x60):1d	N/A	N/A	36	oxamniquine (OXA) in 2 split doses of 10 m/kg within 1 day; and PZQ placebo on following days	antischistosomal (other)	OXA	placebo	N/A	34	starch given over the 3 days, mimicking both treatments	control	placebo	N/A	N/A	36	none	N/A	N/A	N/A	N/A	-1
X00170	S17	S17C1	PZQ standard dose, crushed tablets (paediatric formulation), once [281 assigned, 234 treated + correction for SCH infection appplied]	PZQ (40 mg/kg)	1x40	N/A	N/A	61	none	N/A	N/A	N/A	N/A	-1	none	N/A	N/A	N/A	N/A	-1	none	N/A	N/A	N/A	N/A	-1
X00180	S18	S18C1	PZQ standard dose, syrup; and ALB 400 mg fixed dose, chewable tablet (paediatric formulations); antimalarials if and only if infected	PZQ (40 mg/kg)	1x40	ALB	(anti-malarials)	148	PZQ standard dose, crushed tablets in orange juice; and ALB 400 mg fixed dose, chewable tablet (paediatric formulations) once; antimalarials if and only if infected	PZQ (40 mg/kg)	1x40	ALB	(anti-malarials)	149	none	N/A	N/A	N/A	N/A	-1	none	N/A	N/A	N/A	N/A	-1
X00190	S19	S19C1	Mirazid 2 doses, 3 weeks apart; where 1 dose = 2 capsules (active substance: myrrh) on 3 consecutive days	antischistosomal (other)	myrrh	N/A	N/A	52	PZQ standard dose, twice with a 3-week interval - also given as a third treatment to all participants with treatment failure at T2, regardless of their original assignment group	PZQ (40 mg/kg)	(2*x40):3w	N/A	N/A	52	none	N/A	N/A	N/A	N/A	-1	none	N/A	N/A	N/A	N/A	-1
X00200	S20	S20C1	PZQ standard dose, once; as a repeat of at least one previous treatment in the past 18 months ("previously treated" arm); ALB following WHO recommendations; antimalarials if and only if infected	PZQ (40 mg/kg)	1*x40	ALB	(anti-malarials)	219	PZQ standard dose, once ("treatment-na�ve" arm); ALB following WHO recommendations; antimalarials if and only if infected	PZQ (40 mg/kg)	1x40	ALB	(anti-malarials)	150	none	N/A	N/A	N/A	N/A	-1	none	N/A	N/A	N/A	N/A	-1
X00210	S21	S21C1	PZQ high dose, once	PZQ (60 mg/kg)	1x60	N/A	N/A	101	PZQ standard dose, once	PZQ (40 mg/kg)	1x40	N/A	N/A	102	none	N/A	N/A	N/A	N/A	-1	none	N/A	N/A	N/A	N/A	-1
X00211	S21	S21C2	PZQ high dose, once	PZQ (60 mg/kg)	1x60	N/A	N/A	93	PZQ standard dose, once	PZQ (40 mg/kg)	1x40	N/A	N/A	93	none	N/A	N/A	N/A	N/A	-1	none	N/A	N/A	N/A	N/A	-1
X00212	S21	S21C3	PZQ high dose, once	PZQ (60 mg/kg)	1x60	N/A	N/A	98	PZQ standard dose, once	PZQ (40 mg/kg)	1x40	N/A	N/A	98	none	N/A	N/A	N/A	N/A	-1	none	N/A	N/A	N/A	N/A	-1
X00213	S21	S21C4	PZQ high dose, once	PZQ (60 mg/kg)	1x60	N/A	N/A	136	PZQ standard dose, once	PZQ (40 mg/kg)	1x40	N/A	N/A	135	none	N/A	N/A	N/A	N/A	-1	none	N/A	N/A	N/A	N/A	-1
X00220	S22	S22C1	PZQ standard dose, three times with a 3-week interval [exact number of initially treated unknown, but 246 followed-up and 87% participation rate]	PZQ (40 mg/kg)	(3x40):3w	N/A	N/A	283	PZQ standard dose, twice with a 3-week interval [exact number of initially treated unknown, but 134 followed-up and 87% participation rate]	PZQ (40 mg/kg)	(2x40):3w	N/A	N/A	154	PZQ standard dose, once [exact number of initially treated unknown, but 246 followed-up and 87% participation rate]	PZQ (40 mg/kg)	1x40	N/A	N/A	155	none	N/A	N/A	N/A	N/A	-1
X00230	S23	S23C1	artesunate (4 mg/kg), once daily for 3 consecutive days + amodiaquine, 10 mg/kg for first 2 days, then 5 mg/kg on third day	ACT	As	A	N/A	12	artesunate (4 mg/kg), once daily for 3 consecutive days + sulfadoxine (25 mg/kg )-pyrimethamine (1.25 mg/kg), once on first day of treatment	ACT	As	SP	N/A	15	none	N/A	N/A	N/A	N/A	-1	none	N/A	N/A	N/A	N/A	-1
X00240	S24	S24C1	artesunate + sulfamethoxypyrazine-pyrimethamine, 3 tablets of a fixed combination (3 possible dosages depending on weight), administered with a 12h interval [6 participants] or 24h interval [5]	ACT	As	SMP	N/A	11	artemether-lumefantrine, standard 6 split doses over 3 days	ACT	AM	LU	N/A	3	none	N/A	N/A	N/A	N/A	-1	none	N/A	N/A	N/A	N/A	-1
X00250	S25	S25C1	mefloquine, 2 doses of 15 mg/kg, separated by 1 month (first dose administered between 13-28w of pregnancy); where 1 dose = either 1 single full dose (15 mg/kg bodyweight) or 2 half-doses (7.5 mg/kg each) on 2 consecutive days	antimalarial (other)	MFQ	N/A	N/A	48	sulfadoxine (500 mg)-pyrimethamine (25 mg), single fixed dose between 13-28w of pregnancy, repeated after 1 month	antimalarial (other)	SP	N/A	N/A	17	none	N/A	N/A	N/A	N/A	-1	none	N/A	N/A	N/A	N/A	-1
X00270	S27	S27C1	PZQ standard dose, once; and artesunate (4 mg/kg), once daily for 3 consecutive days [2 children overall did not fully receive the assigned regimen, but not clear from which treatment group]	PZQ (40 mg/kg) + antimalarial (other)	1x40	As	N/A	90	PZQ standard dose, once; and As placebo (3 times) [2 children overall did not fully receive the assigned regimen, but not clear from which treatment group]	PZQ (40 mg/kg)	1x40	placebo	N/A	90	artesunate (4 mg/kg), once daily for 3 consecutive days; and PZQ placebo (once) [2 children overall did not fully receive the assigned regimen, but not clear from which treatment group]	antimalarial (other)	As	placebo	N/A	90	placebo mimicking both non-delivered treatments [2 children overall did not fully receive the assigned regimen, but not clear from which treatment group]	control	placebo	N/A	N/A	30
X00280	S28	S28C1	Mirazid 300 mg per day, over 3 consecutive days	antischistosomal (other)	myrrh	N/A	N/A	66	PZQ standard dose, once	PZQ (40 mg/kg)	1x40	N/A	N/A	51	untreated spill-overs from assignment groups [27 eligible, but 11 lost]	control	none	N/A	N/A	27	none	N/A	N/A	N/A	N/A	-1
X00281	S28	S28C2	Mirazid 300 mg per day, over 3 consecutive days	antischistosomal (other)	myrrh	N/A	N/A	93	PZQ standard dose, once	PZQ (40 mg/kg)	1x40	N/A	N/A	103	untreated spill-overs from assignment groups [39 eligible, but 24 lost]	control	none	N/A	N/A	39	none	N/A	N/A	N/A	N/A	-1
X00340	S34	S34C1	PZQ standard dose, once [98 assigned, but 90 treated]	PZQ (40 mg/kg)	1x40	N/A	N/A	90	none	N/A	N/A	N/A	N/A	-1	none	N/A	N/A	N/A	N/A	-1	none	N/A	N/A	N/A	N/A	-1
X00350	S35	S35C1	artesunate: 8 tablets of 50 mg over 5 days, i.e. 3 tablets, then 2, 1, 1, 1	antimalarial (other)	As	N/A	N/A	144	PZQ standard dose, once	PZQ (40 mg/kg)	1x40	N/A	N/A	144	none	N/A	N/A	N/A	N/A	-1	none	N/A	N/A	N/A	N/A	-1
X00360	S36	S36C1	PZQ standard dose, once; as a repeat of at least one previous treatment at any time ("previously treated" arm) [in total 165 included, 154 treated - and 6 lost; among followed-up, 67 had been previously treated - assumption: equal loss of 3 participants in each group]	PZQ (40 mg/kg)	1*x40	N/A	N/A	70	PZQ standard dose, once ("treatment na�ve" arm) [in total 165 included, 154 treated - and 6 lost; among followed-up, 67 had been previously treated - assumption: equal loss of 3 participants in each group]	PZQ (40 mg/kg)	1x40	N/A	N/A	84	none	N/A	N/A	N/A	N/A	-1	none	N/A	N/A	N/A	N/A	-1
X00370	S37	S37C1	PZQ standard dose, once; repeated and administered together with ALB at 6 weeks post-delivery if followed-up	PZQ (40 mg/kg)	1*x40	N/A	N/A	186	PZQ placebo, once; and PZQ+ALB treatment 6 weeks after delivery for followed-up women	control	placebo	N/A	N/A	201	none	N/A	N/A	N/A	N/A	-1	none	N/A	N/A	N/A	N/A	-1
X00400	S40	S40C1	PZQ in 2 split doses of 40 mg/kg, separated by 1h	PZQ (80 mg/kg)	(2x40):1h	N/A	N/A	156	PZQ 50 mg/kg single dose, then placebo (1h later)	PZQ (50 mg/kg)	1x50	placebo	N/A	150	none	N/A	N/A	N/A	N/A	-1	none	N/A	N/A	N/A	N/A	-1
X00410	S41	S41C1	PZQ standard dose, twice with 3 weeks interval [180 and 223 fully treated, an additional 143 participants received only 1 dose and were not intended to be followed-up further once treatment was missed]	PZQ (40 mg/kg)	(2x40):3w	N/A	N/A	403	none	N/A	N/A	N/A	N/A	-1	none	N/A	N/A	N/A	N/A	-1	none	N/A	N/A	N/A	N/A	-1
X00411	S41	S41C2	PZQ standard dose, twice with 3 weeks interval [150, 163 and 161 fully treated, an additional 193 participants received only 1 dose and were not intended to be followed-up further once treatment was missed]	PZQ (40 mg/kg)	(2x40):3w	N/A	N/A	474	none	N/A	N/A	N/A	N/A	-1	none	N/A	N/A	N/A	N/A	-1	none	N/A	N/A	N/A	N/A	-1
X00420	S42	S42C1	artemether 6 mg/kg, once; and PZQ high dose, divided into 3 split doses of 20 mg/kg daily at 4-5 hour intervals, over 1 to 6 days	PZQ (120 mg/kg) + antimalarial (other)	(6x20):4h	AM	N/A	45	artemether 6 mg/kg once, and PZQ lower dose, divided into 3 split doses of 20 mg/kg at 4-5 hour intervals, within 1 day	PZQ (60 mg/kg) + antimalarial (other)	(3x20):4h	AM	N/A	53	PZQ high dose, divided into 3 split doses of 20 mg/kg daily at 4-5 hour intervals, over 1 to 6 days; and AM placebo	PZQ (120 mg/kg)	(6x20):4h	placebo	N/A	51	lower dose PZQ divided into 3 split doses of 20 mg/kg at 4-5 hour intervals, within 1 day; and AM placebo	PZQ (60 mg/kg)	(3x20):4h	placebo	N/A	56
X00430	S43	S43C1	PZQ standard dose, once; and artesunate (4 mg/kg), once daily for 3 consecutive days	PZQ (40 mg/kg) + antimalarial (other)	1x40	As	N/A	52	PZQ standard dose, once - standalone or with As placebo [twice 52 assigned]	PZQ (40 mg/kg)	1x40	(placebo)	N/A	104	artesunate 4 mg/kg, once daily for 3 consecutive days - standalone or with PZQ placebo [twice 52 assigned, but twice 8 lost]	antimalarial (other)	As	(placebo)	N/A	104	placebo mimicking both non-delivered treatments	control	placebo	N/A	N/A	52
X00440	S44	S44C1	PZQ standard dose, twice with 4 weeks interval (and possibly 3rd dose 3 weeks later, if still infected) [426 assigned, 62 receiving only 1 of 2 doses but all of them still followed-up + correction for SCH infection appplied]	PZQ (40 mg/kg)	(2*x40):4w	N/A	N/A	328	none	N/A	N/A	N/A	N/A	-1	none	N/A	N/A	N/A	N/A	-1	none	N/A	N/A	N/A	N/A	-1
X00460	S46	S46C1	artesunate (100 mg) + sulfamethoxypyrazine (also known as sulfalene, 250 mg) - pyrimethamine (12.5 mg), one fixed dose altogether, once daily over 3 days; and, ALB 400 mg fixed dose, if and only if found co-infected with other helminths	ACT	As	SMP	(ALB)	106	PZQ standard dose, once; and, ALB 400 mg fixed dose, if and only if found co-infected with other helminths	PZQ (40 mg/kg)	1x40	(ALB)	N/A	106	none	N/A	N/A	N/A	N/A	-1	none	N/A	N/A	N/A	N/A	-1
X00480	S48	S48C1	PZQ standard dose, once [223 assigned, 200 treated]	PZQ (40 mg/kg)	1x40	N/A	N/A	200	none	N/A	N/A	N/A	N/A	-1	none	N/A	N/A	N/A	N/A	-1	none	N/A	N/A	N/A	N/A	-1
X00500	S50	S50C1	PZQ standard dose, once	PZQ (40 mg/kg)	1x40	N/A	N/A	49	none	N/A	N/A	N/A	N/A	-1	none	N/A	N/A	N/A	N/A	-1	none	N/A	N/A	N/A	N/A	-1
X00510	S51	S51C1	artesunate (100 mg) + sulfamethoxypyrazine (also known as sulfalene, 250 mg) - pyrimethamine (12.5 mg), one fixed dose altogether, once daily over 3 days; and PZQ placebo	ACT	As	SMP	placebo	400	PZQ standard dose, once; and ACT placebo	PZQ (40 mg/kg)	1x40	placebo	N/A	400	none	N/A	N/A	N/A	N/A	-1	none	N/A	N/A	N/A	N/A	-1
X00550	S55	S55C1	PZQ standard dose, once; repeated a second time at 6 weeks and third time at 6 months if still infected [767 assigned, 675 treated at baseline]	PZQ (40 mg/kg)	1*x40	N/A	N/A	675	none	N/A	N/A	N/A	N/A	-1	none	N/A	N/A	N/A	N/A	-1	none	N/A	N/A	N/A	N/A	-1
X00560	S56	S56C1	artesunate (4 mg/kg) once daily over 3 days + sulfadoxine (25 mg/kg)-pyrimethamine, once on first day	ACT	As	SP	N/A	51	PZQ standard dose, once	PZQ (40 mg/kg)	1x40	N/A	N/A	51	none	N/A	N/A	N/A	N/A	-1	none	N/A	N/A	N/A	N/A	-1
X00570	S57	S57C1	artesunate, 1 fixed tablet (100 mg); and 1 lactab of mefloquine (250 mg), once daily for 3 consecutive days	ACT	As	MFQ	N/A	18	mefloquine, single 25 mg/kg dose (for patients with a body weight <28kg), or in split doses spaced by 6h (for patients with body weight >28kg)	antimalarial (other)	MFQ	N/A	N/A	19	artesunate (4 mg/kg), once daily for 3 consecutive days	antimalarial (other)	As	N/A	N/A	20	PZQ standard dose, once	PZQ (40 mg/kg)	1x40	N/A	N/A	26
X00660	S66	S66C1	PZQ standard dose, once; ALB 400 mg fixed dose, as prophylactic anti-hookworm, once; and sulfadoxine-pyrimethamine, as prophylactic antimalarial, 2 fixed doses (first one together with PZQ), 2 weeks apart; iron 14 days prior to PZQ, and again 14 days after PZQ.	PZQ (40 mg/kg) + antimalarial (other)	1x40	SP	ALB+iron	8	none	N/A	N/A	N/A	N/A	-1	none	N/A	N/A	N/A	N/A	-1	none	N/A	N/A	N/A	N/A	-1
X00860	S86	S86C1	PZQ standard dose, twice 4 weeks apart	PZQ (40 mg/kg)	(2x40):4w	N/A	N/A	245	none	N/A	N/A	N/A	N/A	-1	none	N/A	N/A	N/A	N/A	-1	none	N/A	N/A	N/A	N/A	-1
X00980	S98	S98C1	mefloquine 25 mg/kg, single dose (if body weight <30 kg); or equivalent split doses spaced by 6 hours (body weight >30 kg); and PZQ standard dose, once (on the next day)	PZQ (40 mg/kg) + antimalarial (other)	1x40	MFQ	N/A	23	mefloquine (250 mg)-artesunate (100 mg), once daily over 3 consecutive days; and PZQ standard dose, once (on the next day)	PZQ (40 mg/kg) + ACT	1x40	As	MFQ	23	PZQ standard dose, once	PZQ (40 mg/kg)	1x40	N/A	N/A	25	none	N/A	N/A	N/A	N/A	-1
X01090	S109	S109C1	PZQ standard dose (?), once [correction for SCH infection appplied]	PZQ (40 mg/kg)	1x40	N/A	N/A	325	none	N/A	N/A	N/A	N/A	-1	none	N/A	N/A	N/A	N/A	-1	none	N/A	N/A	N/A	N/A	-1
X01180	S118	S118C1	PZQ standard dose, once; crushed tablets [correction for SCH infection appplied]	PZQ (40 mg/kg)	1x40	N/A	N/A	13	untreated control, refusing treatment on religious grounds or absent from school on treatment day [correction for SCH infection appplied]	control	none	N/A	N/A	8	none	N/A	N/A	N/A	N/A	-1	none	N/A	N/A	N/A	N/A	-1
X01181	S118	S118C2	PZQ standard dose, once [correction for SCH infection appplied]	PZQ (40 mg/kg)	1x40	N/A	N/A	135	untreated control, refusing treatment on religious grounds or absent from school on treatment day [correction for SCH infection appplied]	control	none	N/A	N/A	14	none	N/A	N/A	N/A	N/A	-1	none	N/A	N/A	N/A	N/A	-1
X01190	S119	S119C1	PZQ standard dose, once [correction for SCH infection appplied]	PZQ (40 mg/kg)	1x40	N/A	N/A	77	none	N/A	N/A	N/A	N/A	-1	none	N/A	N/A	N/A	N/A	-1	none	N/A	N/A	N/A	N/A	-1
X01370	S137	S137C1	PZQ standard dose, twice, 2 weeks apart [exact number unknown, but even distribution among arms + correction for SCH infection appplied]	PZQ (40 mg/kg)	(2x40):2w	N/A	N/A	112	PZQ standard dose, once [exact number unknown, but even distribution among arms + correction for SCH infection appplied]	PZQ (40 mg/kg)	1x40	N/A	N/A	112	none	N/A	N/A	N/A	N/A	-1	none	N/A	N/A	N/A	N/A	-1
X01460	S146	S146C1	PZQ standard dose, twice 3 weeks apart; full regimen repeated after 6 months	PZQ (40 mg/kg)	(2*x40):3w	N/A	N/A	196	none	N/A	N/A	N/A	N/A	-1	none	N/A	N/A	N/A	N/A	-1	none	N/A	N/A	N/A	N/A	-1
X01461	S146	S146C2	PZQ standard dose, twice 3 weeks apart; full regimen repeated after 6 months	PZQ (40 mg/kg)	(2*x40):3w	N/A	N/A	156	none	N/A	N/A	N/A	N/A	-1	none	N/A	N/A	N/A	N/A	-1	none	N/A	N/A	N/A	N/A	-1
X01480	S148	S148C1	PZQ standard dose, twice 3 weeks apart [correction for SCH infection appplied]	PZQ (40 mg/kg)	(2x40):3w	N/A	N/A	399	none	N/A	N/A	N/A	N/A	-1	none	N/A	N/A	N/A	N/A	-1	none	N/A	N/A	N/A	N/A	-1
X01481	S148	S148C2	PZQ standard dose, twice 3 weeks apart [correction for SCH infection appplied]	PZQ (40 mg/kg)	(2x40):3w	N/A	N/A	275	none	N/A	N/A	N/A	N/A	-1	none	N/A	N/A	N/A	N/A	-1	none	N/A	N/A	N/A	N/A	-1
X01560	S156	S156C1	PZQ high dose, once	PZQ (60 mg/kg)	1x60	N/A	N/A	77	PZQ standard dose, once	PZQ (40 mg/kg)	1x40	N/A	N/A	74	none	N/A	N/A	N/A	N/A	-1	none	N/A	N/A	N/A	N/A	-1
X01620	S162	S162C1	PZQ standard dose, once	PZQ (40 mg/kg)	1x40	N/A	N/A	152	none	N/A	N/A	N/A	N/A	-1	none	N/A	N/A	N/A	N/A	-1	none	N/A	N/A	N/A	N/A	-1
X01800	S180	S180C1	oral suspension of PZQ (Epiquantel), standard dose	PZQ (40 mg/kg)	1x40	N/A	N/A	138	none	N/A	N/A	N/A	N/A	-1	none	N/A	N/A	N/A	N/A	-1	none	N/A	N/A	N/A	N/A	-1
X01801	S180	S180C2	oral suspension of PZQ (Epiquantel), standard dose	PZQ (40 mg/kg)	1x40	N/A	N/A	27	none	N/A	N/A	N/A	N/A	-1	none	N/A	N/A	N/A	N/A	-1	none	N/A	N/A	N/A	N/A	-1
X02050	S205	S205C1	PZQ standard dose, once [more included and treated at baseline, but cohort was formed a posteriori, based on compliance + correction for SCH infection appplied]	PZQ (40 mg/kg)	1x40	N/A	N/A	101	untreated control, refusing treatment on religious grounds or absent from school on treatment day [more included and untreated at baseline, but cohort was formed a posteriori, based on compliance + correction for SCH infection appplied]	control	none	N/A	N/A	21	none	N/A	N/A	N/A	N/A	-1	none	N/A	N/A	N/A	N/A	-1
X02220	S222	S222C1	standard care, outside of the study context	PZQ (40 mg/kg)	1x40	N/A	N/A	55	none	N/A	N/A	N/A	N/A	-1	none	N/A	N/A	N/A	N/A	-1	none	N/A	N/A	N/A	N/A	-1
X02370	S237	S237C1	PZQ standard dose, once [exact number unknown, even distribution among arms assumed + correction for SCH infection appplied]	PZQ (40 mg/kg)	1x40	N/A	N/A	128	delayed treatment group [exact number unknown, even distribution among arms assumed + correction for SCH infection appplied]	control	none	N/A	N/A	129	none	N/A	N/A	N/A	N/A	-1	none	N/A	N/A	N/A	N/A	-1
X02880	S288	S288C1	PZQ in 2 split doses of 30 mg/kg, on 2 consecutive days	PZQ (60 mg/kg)	(2x30):1d	N/A	N/A	13	none	N/A	N/A	N/A	N/A	-1	none	N/A	N/A	N/A	N/A	-1	none	N/A	N/A	N/A	N/A	-1
X02881	S288	S288C2	PZQ standard dose, once	PZQ (40 mg/kg)	1x40	N/A	N/A	30	none	N/A	N/A	N/A	N/A	-1	none	N/A	N/A	N/A	N/A	-1	none	N/A	N/A	N/A	N/A	-1
X03210	S321	S321C1	PZQ standard dose, twice 1 week apart (and repeated weekly until infection-free, if applicable i.e. for 1 participant)	PZQ (40 mg/kg)	(2*x40):1w	N/A	N/A	185	none	N/A	N/A	N/A	N/A	-1	none	N/A	N/A	N/A	N/A	-1	none	N/A	N/A	N/A	N/A	-1
X03430	S343	S343C1	Arachidonic acid (ARA), 10 mg/kg per day on 15 days, over 3 weeks (i.e. 5 days/week)	other	ARA	N/A	N/A	91	PZQ standard dose, once; and Arachidonic acid (ARA), 10 mg/kg per day on 15 days, over 3 weeks (i.e. 5 days/week)	PZQ (40 mg/kg) + other	1x40	ARA	N/A	90	PZQ standard dose, once; and capsules lacking ARA and containing a corn-soybean oil blend	PZQ (40 mg/kg)	1x40	(placebo)	N/A	87	none	N/A	N/A	N/A	N/A	-1
X03530	S353	S353C1	50 mg/kg for adults and 60 mg/kg for children (breakdown unknown), once	PZQ (60 mg/kg)	1x60	N/A	N/A	72	none	N/A	N/A	N/A	N/A	-1	none	N/A	N/A	N/A	N/A	-1	none	N/A	N/A	N/A	N/A	-1
X03770	S377	S377C1	PZQ standard dose, once	PZQ (40 mg/kg)	1x40	N/A	N/A	-9	none	N/A	N/A	N/A	N/A	-1	none	N/A	N/A	N/A	N/A	-1	none	N/A	N/A	N/A	N/A	-1
X03900	S390	S390C1	PZQ high dose, once [exact number unknown, even distribution among arms assumed]	PZQ (60 mg/kg)	1x60	N/A	N/A	30	PZQ standard dose, once [exact number unknown, even distribution among arms assumed]	PZQ (40 mg/kg)	1x40	N/A	N/A	30	none	N/A	N/A	N/A	N/A	-1	none	N/A	N/A	N/A	N/A	-1
X03920	S392	S392C1	moxidectin, 8 mg, single fixed dose [one third of 143 overall participants across the 3 sites were followed up]	anthelmintic (other)	MXD	N/A	N/A	48	ivermectin, 150 �g/kg, once [one third of 67 overall participants across the 3 sites were followed up]	anthelmintic (other)	IVM	N/A	N/A	22	none	N/A	N/A	N/A	N/A	-1	none	N/A	N/A	N/A	N/A	-1
X03921	S392	S392C2	moxidectin, 8 mg, single fixed dose [one third of 143 overall participants across the 3 sites were followed up]	anthelmintic (other)	MXD	N/A	N/A	48	ivermectin, 150 �g/kg, once [one third of 67 overall participants across the 3 sites were followed up]	anthelmintic (other)	IVM	N/A	N/A	22	none	N/A	N/A	N/A	N/A	-1	none	N/A	N/A	N/A	N/A	-1
X03922	S392	S392C3	moxidectin, 8 mg, single fixed dose [one third of 143 overall participants across the 3 sites were followed up]	anthelmintic (other)	MXD	N/A	N/A	48	ivermectin, 150 �g/kg, once [one third of 67 overall participants across the 3 sites were followed up]	anthelmintic (other)	IVM	N/A	N/A	22	none	N/A	N/A	N/A	N/A	-1	none	N/A	N/A	N/A	N/A	-1
X04050	S405	S405C1	PZQ standard dose, once [cohort defined 'a posteriori', after treatment]	PZQ (40 mg/kg)	1x40	N/A	N/A	187	none	N/A	N/A	N/A	N/A	-1	none	N/A	N/A	N/A	N/A	-1	none	N/A	N/A	N/A	N/A	-1
X04360	S436	S436C1	PZQ standard dose, once, if infected; and, ALB 400 mg fixed dose, if and only if found co-infected with other helminths	PZQ (40 mg/kg)	1x40	(ALB)	N/A	58	none	N/A	N/A	N/A	N/A	-1	none	N/A	N/A	N/A	N/A	-1	none	N/A	N/A	N/A	N/A	-1
X04430	S443	S443C1	PZQ standard dose, once [correction for SCH infection appplied]	PZQ (40 mg/kg)	1x40	N/A	N/A	137	none	N/A	N/A	N/A	N/A	-1	none	N/A	N/A	N/A	N/A	-1	none	N/A	N/A	N/A	N/A	-1
X04490	S449	S449C1	artemether and lumefantrine, as per national guidelines	ACT	AM	LU	N/A	28	none	N/A	N/A	N/A	N/A	-1	none	N/A	N/A	N/A	N/A	-1	none	N/A	N/A	N/A	N/A	-1
X04810	S481	S481C1	PZQ standard dose, once; and, ALB 400 mg fixed dose, if and only if found co-infected with other helminths	PZQ (40 mg/kg)	1x40	(ALB)	N/A	224	none	N/A	N/A	N/A	N/A	-1	none	N/A	N/A	N/A	N/A	-1	none	N/A	N/A	N/A	N/A	-1
X05000	S500	S500C1	PZQ standard dose, once; and, ALB 400 mg fixed dose, if and only if found co-infected with other helminths [49 co-infected]	PZQ (40 mg/kg)	1x40	(ALB)	N/A	137	none	N/A	N/A	N/A	N/A	-1	none	N/A	N/A	N/A	N/A	-1	none	N/A	N/A	N/A	N/A	-1
X05110	S511	S511C1	PZQ standard dose, once - repeated at follow-up(s) if still infected; and, ALB 400 mg fixed dose (as well as IVM after 1 year), if and only if found co-infected with other helminths [correction for SCH infection appplied]	PZQ (40 mg/kg)	1*x40	(ALB)	N/A	35	none	N/A	N/A	N/A	N/A	-1	none	N/A	N/A	N/A	N/A	-1	none	N/A	N/A	N/A	N/A	-1
X05111	S511	S511C2	PZQ standard dose, once - repeated at follow-up(s) if still infected; and, ALB 400 mg fixed dose (as well as IVM after 1 year), if and only if found co-infected with other helminths [correction for SCH infection appplied]	PZQ (40 mg/kg)	1*x40	(ALB)	N/A	35	none	N/A	N/A	N/A	N/A	-1	none	N/A	N/A	N/A	N/A	-1	none	N/A	N/A	N/A	N/A	-1
X05190	S519	S519C1	triclabendazole 10 mg/kg per dose, 2 doses on 2 consecutive days (after a fatty meal)	anthelmintic (other)	TCBZ	N/A	N/A	49	none	N/A	N/A	N/A	N/A	-1	none	N/A	N/A	N/A	N/A	-1	none	N/A	N/A	N/A	N/A	-1
X05240	S524	S524C1	PZQ standard dose, once; ALB 400 mg fixed dose, once; ivermectin, standard 200 ug/kg dose, once - anthelmintics delivered simultaneously	PZQ (40 mg/kg) + anthelmintic (other)	1x40	IVM	ALB	73	PZQ standard dose, once; standalone [30 participants], or with anthelmintics delivered one week later [43 participants]	PZQ (40 mg/kg)	1x40	(IVM)	(ALB)	73	none	N/A	N/A	N/A	N/A	-1	none	N/A	N/A	N/A	N/A	-1
X05490	S549	S549C1	PZQ standard dose, twice, 4 weeks apart [1476 and 1494 treated at first and second drug administration, respectively; 1351 received both treatment and were not lost + correction for SCH infection appplied]	PZQ (40 mg/kg)	(2x40):4w	N/A	N/A	650	none	N/A	N/A	N/A	N/A	-1	none	N/A	N/A	N/A	N/A	-1	none	N/A	N/A	N/A	N/A	-1
X05680	S568	S568C1	artesunate, 4 mg/kg, once	antimalarial (other)	As	N/A	N/A	25	none	N/A	N/A	N/A	N/A	-1	none	N/A	N/A	N/A	N/A	-1	none	N/A	N/A	N/A	N/A	-1
X05740	S574	S574C1	PZQ standard dose, once, twice or 3 times at 0, 3 and/or 5 week, if still infected at corresponding time-point	PZQ (40 mg/kg)	1*x40	N/A	N/A	289	none	N/A	N/A	N/A	N/A	-1	none	N/A	N/A	N/A	N/A	-1	none	N/A	N/A	N/A	N/A	-1
X06020	S602	S602C1	PZQ standard dose, once, if infected	PZQ (40 mg/kg)	1x40	N/A	N/A	373	none	N/A	N/A	N/A	N/A	-1	none	N/A	N/A	N/A	N/A	-1	none	N/A	N/A	N/A	N/A	-1
X06160	S616	S616C1	PZQ standard dose, once	PZQ (40 mg/kg)	1x40	N/A	N/A	556	none	N/A	N/A	N/A	N/A	-1	none	N/A	N/A	N/A	N/A	-1	none	N/A	N/A	N/A	N/A	-1
X06320	S632	S632C1	PZQ standard dose, once; antimalarials if and only if infected [correction for SCH infection appplied]	PZQ (40 mg/kg)	1x40	(anti-malarials)	N/A	52	untreated control, refusing treatment on religious grounds or absent on treatment day [correction for SCH infection appplied]	control	none	N/A	N/A	17	none	N/A	N/A	N/A	N/A	-1	none	N/A	N/A	N/A	N/A	-1
X06550	S655	S655C1	PZQ standard dose, once, if infected; and, ALB 400 mg fixed dose, if and only if found co-infected with other helminths [correction for SCH infection appplied]	PZQ (40 mg/kg)	1x40	(ALB)	N/A	9	none	N/A	N/A	N/A	N/A	-1	none	N/A	N/A	N/A	N/A	-1	none	N/A	N/A	N/A	N/A	-1
X06890	S689	S689C1	PZQ standard dose, once; repeated if still infected at first time-point	PZQ (40 mg/kg)	1*x40	N/A	N/A	565	none	N/A	N/A	N/A	N/A	-1	none	N/A	N/A	N/A	N/A	-1	none	N/A	N/A	N/A	N/A	-1
X06990	S699	S699C1	PZQ standard dose, once; and, artesunate, 6 mg/kg (capped at 300 mg for participants weighing >50 kg), 6 doses every 3-7 days [correction for SCH infection appplied]	PZQ (40 mg/kg) + antimalarial (other)	1x40	As	N/A	33	PZQ standard dose, once; and placebo of identical colour and shape, replacing As treatment [correction for SCH infection appplied]	PZQ (40 mg/kg)	1x40	placebo	N/A	10	none	N/A	N/A	N/A	N/A	-1	none	N/A	N/A	N/A	N/A	-1
X07490	S749	S749C1	PZQ high dose, once [477 included, but 28 not successfully treated]	PZQ (60 mg/kg)	1x60	N/A	N/A	449	none	N/A	N/A	N/A	N/A	-1	none	N/A	N/A	N/A	N/A	-1	none	N/A	N/A	N/A	N/A	-1
X07580	S758	S758C1	PZQ standard dose, once; ALB 400 mg fixed dose, once	PZQ (40 mg/kg)	1x40	ALB	N/A	37	none	N/A	N/A	N/A	N/A	-1	none	N/A	N/A	N/A	N/A	-1	none	N/A	N/A	N/A	N/A	-1
X07720	S772	S772C1	PZQ standard dose, once; repeated after 1 week if still infected [rough estimate of infected, based on past estimates for prevalence in area]	PZQ (40 mg/kg)	1*x40	N/A	N/A	14	none	N/A	N/A	N/A	N/A	-1	none	N/A	N/A	N/A	N/A	-1	none	N/A	N/A	N/A	N/A	-1
X08120	S812	S812C1	oxamniquine (OXA) - quote from published article (!): "recommended dose (what's the recommended dose for this drug??)"	antischistosomal (other)	OXA	N/A	N/A	55	PZQ standard dose, once	PZQ (40 mg/kg)	1x40	N/A	N/A	65	untreated, initially uninfected controls	control (healthy)	none	N/A	N/A	28	none	N/A	N/A	N/A	N/A	-1
X08200	S820	S820C1	PZQ standard dose, once; ALB 400 mg fixed dose, once [correction for SCH infection appplied]	PZQ (40 mg/kg)	1x40	ALB	N/A	58	untreated, initially uninfected controls	control (healthy)	none	N/A	N/A	29	none	N/A	N/A	N/A	N/A	-1	none	N/A	N/A	N/A	N/A	-1
X08280	S828	S828C1	PZQ standard dose, once - repeated every 4 weeks until cure and/or repeated if re-infected; and, ALB 400 mg fixed dose, if and only if found co-infected with other helminths [2 participants also received OXA]	PZQ (40 mg/kg)	1*x40	(ALB)	N/A	201	none	N/A	N/A	N/A	N/A	-1	none	N/A	N/A	N/A	N/A	-1	none	N/A	N/A	N/A	N/A	-1
X08430	S843	S843C1	PZQ standard dose, twice 5 weeks apart	PZQ (40 mg/kg)	(2x40):5w	N/A	N/A	155	PZQ standard dose, twice 5 weeks apart [27 initially egg-free but still fully treated]	PZQ (40 mg/kg) (healthy)	(2x40):5w	N/A	N/A	27	none	N/A	N/A	N/A	N/A	-1	none	N/A	N/A	N/A	N/A	-1
X08620	S862	S862C1	PZQ standard dose (calculated with dose pole), once, as part of PCT/MDA; ALB 400 mg fixed dose, once [correction for SCH infection appplied]	PZQ (40 mg/kg)	1x40	ALB	N/A	1090	none	N/A	N/A	N/A	N/A	-1	none	N/A	N/A	N/A	N/A	-1	none	N/A	N/A	N/A	N/A	-1
X09310	S931	S931C1	artesunate, 2 split doses of 6 mg/kg, 2 weeks apart [145 included, 95 fully treated; 105 received first dose, but not subsequently considered for follow-up if they missed the second]	antimalarial (other)	As	N/A	N/A	95	none	N/A	N/A	N/A	N/A	-1	none	N/A	N/A	N/A	N/A	-1	none	N/A	N/A	N/A	N/A	-1
X09350	S935	S935C1	PZQ standard dose, once [correction for SCH infection appplied]	PZQ (40 mg/kg)	1x40	N/A	N/A	830	none	N/A	N/A	N/A	N/A	-1	none	N/A	N/A	N/A	N/A	-1	none	N/A	N/A	N/A	N/A	-1
X09720	S972	S972C1	PZQ standard dose, once [correction for SCH infection appplied]	PZQ (40 mg/kg)	1x40	N/A	N/A	103	untreated control, refusing treatment on religious grounds or absent on treatment day [correction for SCH infection appplied]	control	none	N/A	N/A	33	none	N/A	N/A	N/A	N/A	-1	none	N/A	N/A	N/A	N/A	-1
X09880	S988	S988C1	PZQ standard dose, every 8 weeks for a year [595 treated at least once, compliance varied over time + correction for SCH infection appplied]	PZQ (40 mg/kg)	(6x40):8w	N/A	N/A	357	none	N/A	N/A	N/A	N/A	-1	none	N/A	N/A	N/A	N/A	-1	none	N/A	N/A	N/A	N/A	-1
X10490	S1049	S1049C1	PZQ standard dose, once; repeated at first follow-up if still infected, and systematically after 2 and 4 years [correction for SCH infection appplied]	PZQ (40 mg/kg)	1*x40	N/A	N/A	41	none	N/A	N/A	N/A	N/A	-1	none	N/A	N/A	N/A	N/A	-1	none	N/A	N/A	N/A	N/A	-1
X10530	S1053	S1053C1	PZQ standard dose, once	PZQ (40 mg/kg)	1x40	N/A	N/A	230	none	N/A	N/A	N/A	N/A	-1	none	N/A	N/A	N/A	N/A	-1	none	N/A	N/A	N/A	N/A	-1
X10590	S1059	S1059C1	PZQ standard dose, once; repeated if still infected at first time-point [12 re-treated]	PZQ (40 mg/kg)	1*x40	N/A	N/A	261	none	N/A	N/A	N/A	N/A	-1	none	N/A	N/A	N/A	N/A	-1	none	N/A	N/A	N/A	N/A	-1
X10591	S1059	S1059C2	PZQ standard dose, once; repeated if still infected at first time-point [3 re-treated]	PZQ (40 mg/kg)	1*x40	N/A	N/A	102	none	N/A	N/A	N/A	N/A	-1	none	N/A	N/A	N/A	N/A	-1	none	N/A	N/A	N/A	N/A	-1
X10760	S1076	S1076C1	PZQ standard dose, once; repeated if still infected at T1 [25 re-treated], and again at a higher dose (60 mg/kg) if continued treatment failure at T2 [7 re-treated].	PZQ (40 mg/kg)	1*x40	N/A	N/A	178	none	N/A	N/A	N/A	N/A	-1	none	N/A	N/A	N/A	N/A	-1	none	N/A	N/A	N/A	N/A	-1
X10840	S1084	S1084C1	PZQ standard dose, once [40 included, 33 treated]	PZQ (40 mg/kg)	1x40	N/A	N/A	33	none	N/A	N/A	N/A	N/A	-1	none	N/A	N/A	N/A	N/A	-1	none	N/A	N/A	N/A	N/A	-1
X10970	S1097	S1097C1	PZQ standard dose, once	PZQ (40 mg/kg)	1x40	N/A	N/A	69	none	N/A	N/A	N/A	N/A	-1	none	N/A	N/A	N/A	N/A	-1	none	N/A	N/A	N/A	N/A	-1
X11090	S1109	S1109C1	PZQ standard dose, once; and, ALB 400 mg fixed dose, if and only if found co-infected with other helminths	PZQ (40 mg/kg)	1x40	(ALB)	N/A	36	none	N/A	N/A	N/A	N/A	-1	none	N/A	N/A	N/A	N/A	-1	none	N/A	N/A	N/A	N/A	-1
X11220	S1122	S1122C1	oxamniquine, 20 mg/kg [correction for SCH infection appplied]	antischistosomal (other)	OXA	N/A	N/A	29	PZQ standard dose, once [correction for SCH infection appplied]	PZQ (40 mg/kg)	1x40	N/A	N/A	33	untreated control, refusing treatment [9 participants - correction for SCH infection applied] or absent on treatment day [7 participants - correction for SCH infection applied]	control	none	N/A	N/A	8	none	N/A	N/A	N/A	N/A	-1
X11700	S1170	S1170C1	PZQ standard dose, once; repeated if still infected at first time-point [28 re-treated]	PZQ (40 mg/kg)	1*x40	N/A	N/A	483	none	N/A	N/A	N/A	N/A	-1	none	N/A	N/A	N/A	N/A	-1	none	N/A	N/A	N/A	N/A	-1
